# Supplementary material for: Transcriptomic landscape of hepatic lymph nodes, peripheral blood lymphocytes and spleen of swamp buffaloes infected with the tropical liver fluke Fasciola gigantica
Source: PLoS Negl Trop Dis. 2022 Mar 23;16(3):e0010286. doi: 10.1371/journal.pntd.0010286 (PMC8942208; doi:10.1371/journal.pntd.0010286)
Supplement: S1 Table — (XLSX) [file pntd.0010286.s003.xlsx]

## Sheet: Sheet1
S1 Table. Quality characteristics of transcriptome paired-end sequencing results.
Sample code	Raw reads	Clean reads	Q20 (%)	Q30 (%)	GC content (%)
hLNs_3C1_R1	45542488	45095467	99.9982	97.4657	49
hLNs_3C1_R2	45542488	45095467	99.8722	94.0946	49
hLNs_3C2_R1	45044622	44578047	99.9976	97.4672	49
hLNs_3C2_R2	45044622	44578047	99.8676	94.0923	49
hLNs_3C3_R1	42023344	41576047	99.9927	97.4331	50
hLNs_3C3_R2	42023344	41576047	99.8621	93.7658	50
hLNs_3T1_R1	41612361	41014453	99.9925	97.4537	51
hLNs_3T1_R2	41612361	41014453	99.8071	92.6948	51
hLNs_3T2_R1	40113384	39691324	99.99	97.4412	50
hLNs_3T2_R2	40113384	39691324	99.8653	93.903	50
hLNs_3T3_R1	43279480	42819004	99.9973	97.3585	50
hLNs_3T3_R2	43279480	42819004	99.8669	93.8219	51
hLNs_42C1_R1	38310745	37777959	99.9964	97.4957	49
hLNs_42C1_R2	38310745	37777959	99.8101	92.5888	49
hLNs_42C2_R1	42946992	42271586	99.9958	97.1739	50
hLNs_42C2_R2	42946992	42271586	99.7757	92.0287	50
hLNs_42C3_R1	41447511	40779267	99.9945	97.2006	49
hLNs_42C3_R2	41447511	40779267	99.7652	91.631	49
hLNs_42T1_R1	43144627	42482601	99.9942	96.9881	51
hLNs_42T1_R2	43144627	42482601	99.7839	92.3952	51
hLNs_42T2_R1	46503475	45721081	99.9943	97.0543	50
hLNs_42T2_R2	46503475	45721081	99.7595	91.4649	50
hLNs_42T3_R1	42997325	42264483	99.9964	97.1015	50
hLNs_42T3_R2	42997325	42264483	99.7573	91.9493	50
hLNs_70C1_R1	40674274	40025092	99.9934	97.0351	50
hLNs_70C1_R2	40674274	40025092	99.778	92.2195	50
hLNs_70C2_R1	45676122	44812434	99.9943	97.1891	49
hLNs_70C2_R2	45676122	44812434	99.7294	91.1828	49
hLNs_70C3_R1	42436531	41726612	99.9935	97.0453	51
hLNs_70C3_R2	42436531	41726612	99.7613	91.8099	51
hLNs_70T1_R1	44096049	42934287	99.9945	97.2122	51
hLNs_70T1_R2	44096049	42934287	99.6411	89.6252	51
hLNs_70T2_R1	42221262	41542314	99.9927	96.9995	50
hLNs_70T2_R2	42221262	41542314	99.7787	92.4357	50
hLNs_70T3_R1	45180351	44463631	99.9945	96.9269	51
hLNs_70T3_R2	45180351	44463631	99.7851	92.4196	51
pBLs_3C1_R1	37969039	37619569	99.9979	98.1891	50
pBLs_3C1_R2	37969039	37619569	99.8748	95.0945	50
pBLs_3C2_R1	41104061	40571097	99.9944	97.6285	52
pBLs_3C2_R2	41104061	40571097	99.8553	92.9101	52
pBLs_3C3_R1	42656696	40970493	99.9973	97.9753	49
pBLs_3C3_R2	42656696	40970493	99.3906	85.7951	49
pBLs_3T1_R1	40778108	39608531	99.991	97.8793	50
pBLs_3T1_R2	40778108	39608531	99.5423	88.5601	50
pBLs_3T2_R1	48440734	47679630	99.9913	97.4768	55
pBLs_3T2_R2	48440734	47679630	99.8243	92.1989	55
pBLs_3T3_R1	38704588	38417071	99.9957	98.141	51
pBLs_3T3_R2	38704588	38417071	99.9038	95.5238	51
pBLs_42C1_R1	45341464	44724043	99.9958	97.6835	52
pBLs_42C1_R2	45341464	44724043	99.8367	92.3982	52
pBLs_42C2_R1	44502540	43482797	99.9961	97.8749	50
pBLs_42C2_R2	44502540	43482797	99.6442	90.1252	50
pBLs_42C3_R1	48518434	47178146	99.9973	98.0248	50
pBLs_42C3_R2	48518434	47178146	99.5283	88.9943	50
pBLs_42T1_R1	45718895	45378540	99.9928	98.2263	52
pBLs_42T1_R2	45718895	45378540	99.9014	95.4153	52
pBLs_42T2_R1	38333864	38034763	99.9968	98.2349	53
pBLs_42T2_R2	38333864	38034763	99.897	95.3531	52
pBLs_42T3_R1	45279228	44947450	99.997	98.1739	52
pBLs_42T3_R2	45279228	44947450	99.9057	95.5009	52
pBLs_70C1_R1	43277901	42906695	99.9967	98.1229	53
pBLs_70C1_R2	43277901	42906695	99.8867	95.0507	53
pBLs_70C2_R1	46297498	45890684	99.9976	98.2574	51
pBLs_70C2_R2	46297498	45890684	99.8804	95.0262	51
pBLs_70C3_R1	44457965	44101107	99.9977	98.2263	51
pBLs_70C3_R2	44457965	44101107	99.8934	95.3082	51
pBLs_70T1_R1	45889199	45221423	99.995	97.584	54
pBLs_70T1_R2	45889199	45221423	99.8359	92.461	54
pBLs_70T2_R1	45087522	44714374	99.9963	98.1682	52
pBLs_70T2_R2	45087522	44714374	99.8892	95.1456	52
pBLs_70T3_R1	40522064	38911394	99.996	97.9604	51
pBLs_70T3_R2	40522064	38911394	99.3933	85.8836	51
Spleen_3C1_1R	40127471	39532512	99.9981	97.5494	50
Spleen_3C1_2R	40127471	39532512	99.8166	91.9561	50
Spleen_3C2_1R	45406226	44696943	99.9955	96.9394	49
Spleen_3C2_2R	45406226	44696943	99.7903	92.4327	49
Spleen_3C3_1R	37994945	37349564	99.9948	97.5103	50
Spleen_3C3_2R	37994945	37349564	99.7921	91.3145	50
Spleen_3T1_1R	41033170	40428637	99.9956	97.0424	49
Spleen_3T1_2R	41033170	40428637	99.7976	92.7708	49
Spleen_3T2_1R	44031581	43362318	99.9948	96.9421	50
Spleen_3T2_2R	44031581	43362318	99.7955	92.6267	50
Spleen_3T3_1R	42201164	41601868	99.9867	96.873	50
Spleen_3T3_2R	42201164	41601868	99.8082	92.9499	50
Spleen_42C1_1R	41455340	40775199	99.9946	96.8883	50
Spleen_42C1_2R	41455340	40775199	99.7739	92.1159	50
Spleen_42C2_1R	40443812	39821713	99.9861	97.5025	49
Spleen_42C2_2R	40443812	39821713	99.8085	91.6843	49
Spleen_42C3_1R	37842242	37216471	99.9964	97.5457	49
Spleen_42C3_2R	37842242	37216471	99.7934	91.263	49
Spleen_42T1_1R	42978393	42269425	99.9965	97.5698	50
Spleen_42T1_2R	42978393	42269425	99.7964	91.4935	50
Spleen_42T2_1R	46241112	45589869	99.9952	97.1653	49
Spleen_42T2_2R	46241112	45589869	99.8063	93.0702	49
Spleen_42T3_1R	39101902	38584051	99.9943	96.9323	50
Spleen_42T3_2R	39101902	38584051	99.8208	93.212	50
Spleen_70C1_1R	41436732	40807099	99.9962	97.5571	49
Spleen_70C1_2R	41436732	40807099	99.8113	91.8851	49
Spleen_70C2_1R	39237757	38634683	99.9904	97.5789	49
Spleen_70C2_2R	39237757	38634683	99.8035	91.6319	49
Spleen_70C3_1R	42936183	42246844	99.9914	97.6791	50
Spleen_70C3_2R	42936183	42246844	99.7942	91.4149	50
Spleen_70T1_1R	40631987	39968280	99.9963	97.5023	50
Spleen_70T1_2R	40631987	39968280	99.7965	91.2653	50
Spleen_70T2_1R	40731421	40309377	99.9896	97.423	49
Spleen_70T2_2R	40731421	40309377	99.8655	93.8842	49
Spleen_70T3_1R	42491816	42108941	99.9937	97.481	50
Spleen_70T3_2R	42491816	42108941	99.8846	94.5494	50
