# Supplementary material for: Transcriptomic landscape of hepatic lymph nodes, peripheral blood lymphocytes and spleen of swamp buffaloes infected with the tropical liver fluke Fasciola gigantica
Source: PLoS Negl Trop Dis. 2022 Mar 23;16(3):e0010286. doi: 10.1371/journal.pntd.0010286 (PMC8942208; doi:10.1371/journal.pntd.0010286)
Supplement: S2 Table — (XLSX) [file pntd.0010286.s004.xlsx]

## Sheet: sheet1
S2 Table. The summary of differentially expressed transcripts (DETs) in tissues of the buffaloes at 3, 42 and 70 dpi, as compared with previous proteomic investigations.
Gene	Uniprot name	Gene name	Transcript expression in the infected tissues	Protein detection (iTRAQ technology)	Protein expression in the infected tissues
SWB_0002806	F1MZ96	N/A	Upregulated (hLNs_3dpi)	yes
SWB_0009331	A5D7Q2	N/A	Upregulated (hLNs_3dpi)	yes
SWB_0012437	A6QPI9	TPSB1	Upregulated (hLNs_3dpi)	yes
SWB_0017803	Q2KJD0	TUBB5	Upregulated (hLNs_3dpi)	yes	Upregulated (hLNs_3dpi)
SWB_0001515	F1MTH8	NIBAN3	Upregulated (hLNs_3dpi)	yes
SWB_0017847	Q28107	F5	Upregulated (hLNs_3dpi)	yes
SWB_0019729	Q3SYR8	JCHAIN	Upregulated (hLNs_3dpi)	yes	Upregulated (hLNs_3dpi)
SWB_0013426	Q2KJD0	TUBB5	Upregulated (hLNs_3dpi)	yes	Upregulated (hLNs_3dpi)
SWB_0008198	F1N160	N/A	Upregulated (hLNs_3dpi)	yes
SWB_0017900	E1BM12	SRM	Upregulated (hLNs_3dpi)	yes	Upregulated (hLNs_3dpi)
SWB_0018718	Q0II48	BCL2L15	Upregulated (hLNs_3dpi)	yes	Upregulated (hLNs_3dpi)
SWB_0008700	F1N3B9	TRIP13	Upregulated (hLNs_3dpi)	yes
SWB_0020151	F1MPB2	IGF2BP3	Upregulated (hLNs_3dpi)	yes
SWB_0007684	Q3SZX4	CA3	Upregulated (hLNs_3dpi)	yes
SWB_0016544	Q2TBX5	SSR4	Upregulated (hLNs_3dpi)	yes	Upregulated (hLNs_3dpi)
SWB_0021159	Q17QX3	LOC790858	Upregulated (hLNs_3dpi)	yes
SWB_0000038	Q2KIT5	CRELD2	Upregulated (hLNs_3dpi)	yes
SWB_0009336	G5E5T5	N/A	Upregulated (hLNs_3dpi)	yes
SWB_0011404	F1N506	MCM2	Upregulated (hLNs_3dpi)	yes	Upregulated (hLNs_3dpi)
SWB_0002312	A0A140T872	DHFR	Upregulated (hLNs_3dpi)	yes
SWB_0020246	Q2YDE9	TES	Upregulated (hLNs_3dpi)	yes	Upregulated (hLNs_3dpi)
SWB_0007394	Q148N1	MCM4	Upregulated (hLNs_3dpi)	yes	Upregulated (hLNs_3dpi)
SWB_0012695	Q2TA25	PLK1	Upregulated (hLNs_3dpi)	yes
SWB_0013496	A4FUD9	MCM3	Upregulated (hLNs_3dpi)	yes	Upregulated (hLNs_3dpi)
SWB_0001950	F1MTT3	F12	Upregulated (hLNs_3dpi)	yes
SWB_0018670	A0A140T866	PHGDH	Upregulated (hLNs_3dpi)	yes	Upregulated (hLNs_3dpi)
SWB_0002473	F1MH70	NCAPH	Upregulated (hLNs_3dpi)	yes
SWB_0006489	P61286	PABPC1	Upregulated (hLNs_3dpi)	yes
SWB_0020589	F1MEN8	PDIA4	Upregulated (hLNs_3dpi)	yes	Upregulated (hLNs_3dpi)
SWB_0014945	F1MTN1	ITGB3	Upregulated (hLNs_3dpi)	yes
SWB_0002013	E1BGZ3	ARID3A	Upregulated (hLNs_3dpi)	yes
SWB_0017848	Q28107	F5	Upregulated (hLNs_3dpi)	yes
SWB_0014480	Q3T0C7	STMN1	Upregulated (hLNs_3dpi)	yes	Upregulated (hLNs_3dpi)
SWB_0003426	G3N2N2	SAPCD2	Upregulated (hLNs_3dpi)	yes
SWB_0001899	A7YY47	LMNB1	Upregulated (hLNs_3dpi)	yes	Upregulated (hLNs_3dpi)
SWB_0001355	Q95L54	ANXA8	Upregulated (hLNs_3dpi)	yes
SWB_0003063	E1BI58	RRM2	Upregulated (hLNs_3dpi)	yes	Upregulated (hLNs_3dpi)
SWB_0007542	P55052	FABP5	Upregulated (hLNs_3dpi)	yes	Upregulated (hLNs_3dpi)
SWB_0010370	F1MD40	COL6A6	Upregulated (hLNs_3dpi)	yes
SWB_0009257	Q5EA61	CKB	Upregulated (hLNs_3dpi)	yes	Upregulated (hLNs_3dpi)
SWB_0015394	P02584	PFN1	Upregulated (hLNs_3dpi)	yes	Upregulated (hLNs_3dpi)
SWB_0014725	A0A059NZ16	N/A	Upregulated (hLNs_3dpi)	yes
SWB_0013259	F1MW44	F13A1	Upregulated (hLNs_3dpi)	yes	Upregulated (hLNs_3dpi)
SWB_0000586	A6H7F8	MCM5	Upregulated (hLNs_3dpi)	yes	Upregulated (hLNs_3dpi)
SWB_0014387	Q0VBZ9	MARCKSL1	Upregulated (hLNs_3dpi)	yes
SWB_0005571	A4IFC8	LIG1	Upregulated (hLNs_3dpi)	yes
SWB_0005648	F1N191	IL4I1	Upregulated (hLNs_3dpi)	yes
SWB_0015087	F1MDU7	TOP2A	Upregulated (hLNs_3dpi)	yes
SWB_0012941	Q3ZBH9	MCM7	Upregulated (hLNs_3dpi)	yes	Upregulated (hLNs_3dpi)
SWB_0004537	Q2NKU1	DUT	Upregulated (hLNs_3dpi)	yes
SWB_0010060	E1BMZ9	SMC4	Upregulated (hLNs_3dpi)	yes
SWB_0016598	Q3ZC95	BTK	Upregulated (hLNs_3dpi)	yes	Upregulated (hLNs_3dpi)
SWB_0015751	P17697	CLU	Upregulated (hLNs_3dpi)	yes	Downregulated (hLNs_3dpi)
SWB_0013466	P81187	CFB	Upregulated (hLNs_3dpi)	yes
SWB_0015716	P40673	HMGB2	Upregulated (hLNs_3dpi)	yes	Upregulated (hLNs_3dpi)
SWB_0011927	E1BAT8	KIF20B	Upregulated (hLNs_3dpi)	yes	Downregulated (hLNs_3dpi)
SWB_0001198	P48734	CDK1	Upregulated (hLNs_3dpi)	yes
SWB_0016196	F1MY41	SMC2	Upregulated (hLNs_3dpi)	yes
SWB_0011958	E1BCV0	HELLS	Upregulated (hLNs_3dpi)	yes
SWB_0016929	E1BKS5	PHEX	Upregulated (hLNs_3dpi)	yes
SWB_0005627	Q3T0V4	RPS11	Upregulated (hLNs_3dpi)	yes	Upregulated (hLNs_3dpi)
SWB_0012248	E1BPD7	MKI67	Upregulated (hLNs_3dpi)	yes	Upregulated (hLNs_3dpi)
SWB_0013142	E1BF88	IRF4	Upregulated (hLNs_3dpi)	yes
SWB_0000358	F1N3G4	NCAPD2	Upregulated (hLNs_3dpi)	yes
SWB_0001733	Q5E9R6	CERS4	Upregulated (hLNs_3dpi)	yes	Upregulated (hLNs_3dpi)
SWB_0017727	E1BMB5	RGS18	Upregulated (hLNs_3dpi)	yes
SWB_0005536	H2CNR1	PGLYRP1	Upregulated (hLNs_3dpi)	yes
SWB_0008844	Q04467	IDH2	Upregulated (hLNs_3dpi)	yes	Upregulated (hLNs_3dpi)
SWB_0015056	A0A140T867	KRT17	Upregulated (hLNs_3dpi)	yes
SWB_0006873	A6H709	SWAP70	Upregulated (hLNs_3dpi)	yes	Upregulated (hLNs_3dpi)
SWB_0021547	G3MW09	LOC100337390	Upregulated (hLNs_3dpi)	yes
SWB_0014882	Q3SZM3	CYBC1	Upregulated (hLNs_3dpi)	yes	Upregulated (hLNs_3dpi)
SWB_0008994	Q0VBZ0	CSK	Upregulated (hLNs_3dpi)	yes	Upregulated (hLNs_3dpi)
SWB_0003602	F1MH07	MICAL1	Upregulated (hLNs_3dpi)	yes
SWB_0012673	Q2KHX6	CRYM	Upregulated (hLNs_3dpi)	yes
SWB_0017247	Q1RMJ1	PTPRCAP	Upregulated (hLNs_3dpi)	yes
SWB_0013400	P55803	MOG	Upregulated (hLNs_3dpi)	yes	Upregulated (hLNs_3dpi)
SWB_0018444	F1MMQ8	SPTA1	Upregulated (hLNs_3dpi)	yes	Downregulated (hLNs_3dpi)
SWB_0002842	Q865V6	CAPG	Upregulated (hLNs_3dpi)	yes	Upregulated (hLNs_3dpi)
SWB_0004931	O46521	CYBA	Upregulated (hLNs_3dpi)	yes	Upregulated (hLNs_3dpi)
SWB_0009307	G3X761	PLD4	Upregulated (hLNs_3dpi)	yes	Upregulated (hLNs_3dpi)
SWB_0001955	E1BD53	DOK3	Upregulated (hLNs_3dpi)	yes
SWB_0019728	F1MKR5	ENAM	Upregulated (hLNs_3dpi)	yes
SWB_0009687	A6QLI4	CHODL	Upregulated (hLNs_3dpi)	yes
SWB_0005455	E1BG38	ARHGEF1	Upregulated (hLNs_3dpi)	yes	Upregulated (hLNs_3dpi)
SWB_0002017	Q3SYU6	CNN2	Upregulated (hLNs_3dpi)	yes	Upregulated (hLNs_3dpi)
SWB_0013532	F1MVS1	NFKBIE	Upregulated (hLNs_3dpi)	yes
SWB_0017121	Q0P5E0	LSP1	Upregulated (hLNs_3dpi)	yes	Upregulated (hLNs_3dpi)
SWB_0018418	Q2KHZ6	CD48	Upregulated (hLNs_3dpi)	yes	Upregulated (hLNs_3dpi)
SWB_0017343	F1MVD6	CCDC88B	Upregulated (hLNs_3dpi)	yes
SWB_0013423	Q08DC3	PPP1R18	Upregulated (hLNs_3dpi)	yes	Upregulated (hLNs_3dpi)
SWB_0006972	Q3SZI5	UCP2	Upregulated (hLNs_3dpi)	yes
SWB_0007935	F1MUI0	HIP1R	Upregulated (hLNs_3dpi)	yes	Upregulated (hLNs_3dpi)
SWB_0017356	Q32LP0	FERMT3	Upregulated (hLNs_3dpi)	yes	Upregulated (hLNs_3dpi)
SWB_0014453	E1BBK9	SYTL1	Upregulated (hLNs_3dpi)	yes	Upregulated (hLNs_3dpi)
SWB_0021032	Q30309	BoLA-DRA	Upregulated (hLNs_3dpi)	yes	Upregulated (hLNs_3dpi)
SWB_0020381	A4FUF5	STK17A	Upregulated (hLNs_3dpi)	yes
SWB_0009444	Q28918	STAR	Downregulated (hLNs_3dpi)	yes	Downregulated (hLNs_3dpi)
SWB_0018672	P14893	HSD3B	Downregulated (hLNs_3dpi)	yes	Downregulated (hLNs_3dpi)
SWB_0012065	P05185	CYP17A1	Downregulated (hLNs_3dpi)	yes	Downregulated (hLNs_3dpi)
SWB_0015108	G3N083	PNMT	Downregulated (hLNs_3dpi)	yes	Downregulated (hLNs_3dpi)
SWB_0013471	P00191	CYP21	Downregulated (hLNs_3dpi)	yes	Downregulated (hLNs_3dpi)
SWB_0009003	A3KMX9	CYP11A1	Downregulated (hLNs_3dpi)	yes	Downregulated (hLNs_3dpi)
SWB_0000675	A5PJV3	AMDHD1	Downregulated (hLNs_3dpi)	yes	Downregulated (hLNs_3dpi)
SWB_0009948	B0JYN6	AHSG	Downregulated (hLNs_3dpi)	yes
SWB_0003337	P15101	DBH	Downregulated (hLNs_3dpi)	yes	Downregulated (hLNs_3dpi)
SWB_0013912	F1N6H1	LRP2	Downregulated (hLNs_3dpi)	yes	Downregulated (hLNs_3dpi)
SWB_0007448	A4IFV2	CA8	Downregulated (hLNs_3dpi)	yes	Downregulated (hLNs_3dpi)
SWB_0021107	E1BLT5	ABCB4	Downregulated (hLNs_3dpi)	yes	Downregulated (hLNs_3dpi)
SWB_0004468	G3X6U1	ALDH1A2	Downregulated (hLNs_3dpi)	yes	Downregulated (hLNs_3dpi)
SWB_0006149	A0A140T885	CHGB	Downregulated (hLNs_3dpi)	yes
SWB_0020165	F1N415	PCLO	Downregulated (hLNs_3dpi)	yes
SWB_0018977	Q0VCP1	AK4	Downregulated (hLNs_3dpi)	yes	Downregulated (hLNs_3dpi)
SWB_0014801	F1N430	TIMP2	Downregulated (hLNs_3dpi)	yes	Downregulated (hLNs_3dpi)
SWB_0016044	P02548	NEFL	Downregulated (hLNs_3dpi)	yes
SWB_0010642	F1MEG3	LAMA1	Downregulated (hLNs_3dpi)	yes	Downregulated (hLNs_3dpi)
SWB_0000674	A7YWP4	HAL	Downregulated (hLNs_3dpi)	yes
SWB_0015828	E1BJQ1	GLDC	Downregulated (hLNs_3dpi)	yes	Downregulated (hLNs_3dpi)
SWB_0009957	E1BFI4	IGF2BP2	Downregulated (hLNs_3dpi)	yes	Downregulated (hLNs_3dpi)
SWB_0000470	Q32L47	ERP27	Downregulated (hLNs_3dpi)	yes	Downregulated (hLNs_3dpi)
SWB_0016284	F1MY85	C5	Downregulated (hLNs_3dpi)	yes
SWB_0008002	E1BKI3	NOS1	Downregulated (hLNs_3dpi)	yes
SWB_0011716	A1L539	GPC6	Downregulated (hLNs_3dpi)	yes	Downregulated (hLNs_3dpi)
SWB_0016447	F1MCX1	GPC4	Downregulated (hLNs_3dpi)	yes
SWB_0006667	P00257	FDX1	Downregulated (hLNs_3dpi)	yes	Downregulated (hLNs_3dpi)
SWB_0001039	P21793	DCN	Downregulated (hLNs_3dpi)	yes	Downregulated (hLNs_3dpi)
SWB_0014709	Q148K8	FDXR	Downregulated (hLNs_3dpi)	yes	Downregulated (hLNs_3dpi)
SWB_0013936	F1N290	COBLL1	Downregulated (hLNs_3dpi)	yes	Downregulated (hLNs_3dpi)
SWB_0015060	P08728	KRT19	Downregulated (hLNs_3dpi)	yes
SWB_0001687	P01131	LDLR	Downregulated (hLNs_3dpi)	yes	Downregulated (hLNs_3dpi)
SWB_0020168	F1N7F9	CACNA2D1	Downregulated (hLNs_3dpi)	yes	Downregulated (hLNs_3dpi)
SWB_0007712	F1MDV3	SNTB1	Downregulated (hLNs_3dpi)	yes	Downregulated (hLNs_3dpi)
SWB_0019032	A6QR14	DHCR24	Downregulated (hLNs_3dpi)	yes	Downregulated (hLNs_3dpi)
SWB_0008017	A5PKH5	SDSL	Downregulated (hLNs_3dpi)	yes
SWB_0020345	E1BFC3	GSDME	Downregulated (hLNs_3dpi)	yes	Downregulated (hLNs_3dpi)
SWB_0005224	Q3ZBH2	NQO1	Downregulated (hLNs_3dpi)	yes	Downregulated (hLNs_3dpi)
SWB_0008771	G1K218	IGF1R	Downregulated (hLNs_3dpi)	yes	Downregulated (hLNs_3dpi)
SWB_0020323	Q2HJD7	HIBADH	Downregulated (hLNs_3dpi)	yes	Downregulated (hLNs_3dpi)
SWB_0006333	E1BMY2	SRXN1	Downregulated (hLNs_3dpi)	yes
SWB_0013473	O18977	TN-X	Downregulated (hLNs_3dpi)	yes
SWB_0003773	E1BFP0	NHSL1	Downregulated (hLNs_3dpi)	yes	Upregulated (hLNs_3dpi)
SWB_0006320	A1A4K7	FAM210B	Downregulated (hLNs_3dpi)	yes
SWB_0006291	A6QPC1	GNAS	Downregulated (hLNs_3dpi)	yes
SWB_0008369	Q68RJ9	CARTPT	Downregulated (hLNs_3dpi)	yes	Downregulated (hLNs_3dpi)
SWB_0003236	A0JNQ0	AIF1L	Downregulated (hLNs_3dpi)	yes	Downregulated (hLNs_3dpi)
SWB_0008462	F6RJG0	HMGCS1	Downregulated (hLNs_3dpi)	yes	Downregulated (hLNs_3dpi)
SWB_0019586	F1MLJ7	SLIT2	Downregulated (hLNs_3dpi)	yes	Downregulated (hLNs_3dpi)
SWB_0018770	Q9N0V4	GSTM1	Downregulated (hLNs_3dpi)	yes	Downregulated (hLNs_3dpi)
SWB_0001320	Q2TBK3	PLAC9	Downregulated (hLNs_3dpi)	yes
SWB_0012070	Q08DH7	INA	Downregulated (hLNs_3dpi)	yes
SWB_0003718	F1MMT2	LAMA2	Downregulated (hLNs_3dpi)	yes	Downregulated (hLNs_3dpi)
SWB_0005115	Q29RL6	VAT1L	Downregulated (hLNs_3dpi)	yes	Downregulated (hLNs_3dpi)
SWB_0006398	E1BPX8	MYH7B	Downregulated (hLNs_3dpi)	yes
SWB_0015998	P11151	LPL	Downregulated (hLNs_3dpi)	yes
SWB_0009200	A1A4H5	CRTC1	Downregulated (hLNs_3dpi)	yes
SWB_0003772	E1BFP0	NHSL1	Downregulated (hLNs_3dpi)	yes	Upregulated (hLNs_3dpi)
SWB_0019620	E1BFB9	FAM114A1	Downregulated (hLNs_3dpi)	yes	Downregulated (hLNs_3dpi)
SWB_0016850	A0A140T837	MAOB	Downregulated (hLNs_3dpi)	yes	Downregulated (hLNs_3dpi)
SWB_0004511	A6QLI2	SCG3	Downregulated (hLNs_3dpi)	yes	Downregulated (hLNs_3dpi)
SWB_0008575	F1N2I5	CMBL	Downregulated (hLNs_3dpi)	yes	Downregulated (hLNs_3dpi)
SWB_0018771	Q9N0V4	GSTM1	Downregulated (hLNs_3dpi)	yes	Downregulated (hLNs_3dpi)
SWB_0010115	Q09430	PFN2	Downregulated (hLNs_3dpi)	yes	Downregulated (hLNs_3dpi)
SWB_0020360	P24591	IGFBP1	Downregulated (hLNs_3dpi)	yes
SWB_0000974	A6H7D3	KRT18	Downregulated (hLNs_3dpi)	yes
SWB_0009780	Q3ZBY2	TAGLN3	Downregulated (hLNs_3dpi)	yes
SWB_0019769	E1BI42	CCDC158	Downregulated (hLNs_3dpi)	yes
SWB_0004639	Q1RMR4	RAB15	Downregulated (hLNs_3dpi)	yes
SWB_0006396	A7YWF1	ACSS2	Downregulated (hLNs_3dpi)	yes	Downregulated (hLNs_3dpi)
SWB_0019814	E1BGF8	GPAT3	Downregulated (hLNs_3dpi)	yes	Downregulated (hLNs_3dpi)
SWB_0015889	P48644	ALDH1A1	Downregulated (hLNs_3dpi)	yes	Downregulated (hLNs_3dpi)
SWB_0004509	E1BAI7	TMOD2	Downregulated (hLNs_3dpi)	yes	Downregulated (hLNs_3dpi)
SWB_0010329	F1MTJ9	LSS	Downregulated (hLNs_3dpi)	yes	Downregulated (hLNs_3dpi)
SWB_0019585	F1MLJ7	SLIT2	Downregulated (hLNs_3dpi)	yes	Downregulated (hLNs_3dpi)
SWB_0007094	Q58CY8	TSPAN18	Downregulated (hLNs_3dpi)	yes	Downregulated (hLNs_3dpi)
SWB_0009540	F1N5C8	ENPP6	Downregulated (hLNs_3dpi)	yes	Downregulated (hLNs_3dpi)
SWB_0004565	F1MZ14	GCH1	Downregulated (hLNs_3dpi)	yes
SWB_0007362	A5D9A8	SQLE	Downregulated (hLNs_3dpi)	yes	Downregulated (hLNs_3dpi)
SWB_0010891	F1MMH2	ITGA9	Downregulated (hLNs_3dpi)	yes	Downregulated (hLNs_3dpi)
SWB_0003989	F1N1W3	THBS2	Downregulated (hLNs_3dpi)	yes
SWB_0009124	P05059	CHGA	Downregulated (hLNs_3dpi)	yes	Downregulated (hLNs_3dpi)
SWB_0011911	Q0VC88	PAPSS2	Downregulated (hLNs_3dpi)	yes	Downregulated (hLNs_3dpi)
SWB_0010635	E1B7S3	EPB41L3	Downregulated (hLNs_3dpi)	yes	Downregulated (hLNs_3dpi)
SWB_0002763	Q2KJB1	SEPTIN10	Downregulated (hLNs_3dpi)	yes
SWB_0013818	F1MPZ9	NCKAP1	Downregulated (hLNs_3dpi)	yes
SWB_0016492	F1N2D5	IDS	Downregulated (hLNs_3dpi)	yes
SWB_0001238	Q1LZ92	MACROH2A2	Downregulated (hLNs_3dpi)	yes	Downregulated (hLNs_3dpi)
SWB_0019800	A5D7C9	TMEM150C	Downregulated (hLNs_3dpi)	yes	Downregulated (hLNs_3dpi)
SWB_0006131	A0A140T853	IDI1	Downregulated (hLNs_3dpi)	yes	Downregulated (hLNs_3dpi)
SWB_0019065	Q2TBT3	ECHDC2	Downregulated (hLNs_3dpi)	yes
SWB_0007718	A6H7G3	MSMO1	Downregulated (hLNs_3dpi)	yes	Downregulated (hLNs_3dpi)
SWB_0006423	F1N5I2	DLGAP4	Downregulated (hLNs_3dpi)	yes
SWB_0000697	Q3MHX0	SUOX	Downregulated (hLNs_3dpi)	yes	Downregulated (hLNs_3dpi)
SWB_0010139	E1BNC4	DIPK2A	Downregulated (hLNs_3dpi)	yes	Downregulated (hLNs_3dpi)
SWB_0014532	P09487	ALPL	Downregulated (hLNs_3dpi)	yes	Downregulated (hLNs_3dpi)
SWB_0005412	G3X6I0	FCGBP	Downregulated (hLNs_3dpi)	yes
SWB_0013559	F1MWK8	PTK7	Downregulated (hLNs_3dpi)	yes
SWB_0001786	Q3SX32	PLIN3	Downregulated (hLNs_3dpi)	yes	Downregulated (hLNs_3dpi)
SWB_0003235	F1N0T1	LAMC3	Downregulated (hLNs_3dpi)	yes	Downregulated (hLNs_3dpi)
SWB_0013470	E1BH06	C4A	Downregulated (hLNs_3dpi)	yes
SWB_0008283	Q0VC68	SEPTIN5	Downregulated (hLNs_3dpi)	yes
SWB_0018843	Q2T9Y6	GCLM	Downregulated (hLNs_3dpi)	yes	Downregulated (hLNs_3dpi)
SWB_0017842	G3MWR4	ATP1B1	Downregulated (hLNs_3dpi)	yes	Downregulated (hLNs_3dpi)
SWB_0017515	F1N0E6	VWA5A	Downregulated (hLNs_3dpi)	yes	Downregulated (hLNs_3dpi)
SWB_0003212	F1MKD1	NTMT1	Downregulated (hLNs_3dpi)	yes	Downregulated (hLNs_3dpi)
SWB_0018943	O97764	CRYZ	Downregulated (hLNs_3dpi)	yes	Downregulated (hLNs_3dpi)
SWB_0004413	Q0VCM4	PYGL	Downregulated (hLNs_3dpi)	yes	Downregulated (hLNs_3dpi)
SWB_0005931	F1MZ23	PARD3	Downregulated (hLNs_3dpi)	yes
SWB_0004558	A7MB21	FERMT2	Downregulated (hLNs_3dpi)	yes
SWB_0007438	P01211	PENK	Downregulated (hLNs_3dpi)	yes	Downregulated (hLNs_3dpi)
SWB_0013123	Q17QF5	PRKAR1B	Downregulated (hLNs_3dpi)	yes
SWB_0006036	A2VE02	JCAD	Downregulated (hLNs_3dpi)	yes
SWB_0012063	Q2TBW6	ARL3	Downregulated (hLNs_3dpi)	yes	Downregulated (hLNs_3dpi)
SWB_0020417	A8E657	AASS	Downregulated (hLNs_3dpi)	yes
SWB_0003717	F1MMT2	LAMA2	Downregulated (hLNs_3dpi)	yes	Downregulated (hLNs_3dpi)
SWB_0015982	A0JNC0	TMOD1	Downregulated (hLNs_3dpi)	yes
SWB_0019028	F1MQV7	PRKAA2	Downregulated (hLNs_3dpi)	yes	Downregulated (hLNs_3dpi)
SWB_0013137	F1MXQ3	FAM20C	Downregulated (hLNs_3dpi)	yes
SWB_0020175	P63097	GNAI1	Downregulated (hLNs_3dpi)	yes
SWB_0019555	G3MY19	PDLIM5	Downregulated (hLNs_3dpi)	yes
SWB_0004077	F1MTR1	IQGAP2	Downregulated (hLNs_3dpi)	yes	Downregulated (hLNs_3dpi)
SWB_0014194	A0A140T8A5	IDH1	Downregulated (hLNs_3dpi)	yes	Downregulated (hLNs_3dpi)
SWB_0018475	F1MQ21	NES	Downregulated (hLNs_3dpi)	yes
SWB_0011104	P56652	ITIH3	Downregulated (hLNs_3dpi)	yes
SWB_0021410	Q28085	CFH	Downregulated (hLNs_3dpi)	yes
SWB_0007950	Q5EA20	HPD	Downregulated (hLNs_3dpi)	yes
SWB_0019616	O97790	TBC1D1	Downregulated (hLNs_3dpi)	yes
SWB_0008274	F1MXY8	SLC25A1	Downregulated (hLNs_3dpi)	yes	Downregulated (hLNs_3dpi)
SWB_0001104	P68138	ACTA1	Downregulated (hLNs_3dpi)	yes
SWB_0013911	F1N6H1	LRP2	Downregulated (hLNs_3dpi)	yes	Downregulated (hLNs_3dpi)
SWB_0009475	F1MAV3	RBPMS	Downregulated (hLNs_3dpi)	yes
SWB_0019822	A4FV00	MAPK10	Downregulated (hLNs_3dpi)	yes
SWB_0010617	Q2KIA9	ENOSF1	Downregulated (hLNs_3dpi)	yes
SWB_0015000	A7YY43	DUSP3	Downregulated (hLNs_3dpi)	yes	Downregulated (hLNs_3dpi)
SWB_0019846	E1BER6	CRMP1	Downregulated (hLNs_3dpi)	yes	Downregulated (hLNs_3dpi)
SWB_0020099	Q3ZC25	TMEM106B	Downregulated (hLNs_3dpi)	yes	Downregulated (hLNs_3dpi)
SWB_0007459	Q28056	ASPH	Downregulated (hLNs_3dpi)	yes
SWB_0001690	E1BK77	DOCK6	Downregulated (hLNs_3dpi)	yes
SWB_0006230	Q32PH8	EEF1A2	Downregulated (hLNs_3dpi)	yes
SWB_0015741	E1BGB0	KIF13B	Downregulated (hLNs_3dpi)	yes	Downregulated (hLNs_3dpi)
SWB_0015048	Q32PF2	ACLY	Downregulated (hLNs_3dpi)	yes	Downregulated (hLNs_3dpi)
SWB_0014493	Q9XSA7	CLIC4	Downregulated (hLNs_3dpi)	yes
SWB_0014686	F1MPT4	SDK2	Downregulated (hLNs_3dpi)	yes
SWB_0018166	F1N2F1	NIBAN1	Downregulated (hLNs_3dpi)	yes	Downregulated (hLNs_3dpi)
SWB_0011551	A0JNJ3	SPART	Downregulated (hLNs_3dpi)	yes
SWB_0003224	P14568	ASS1	Downregulated (hLNs_3dpi)	yes
SWB_0019242	Q3ZBI6	FHL3	Downregulated (hLNs_3dpi)	yes
SWB_0005547	E1B801	ARHGAP35	Downregulated (hLNs_3dpi)	yes
SWB_0018586	Q2KJ32	SELENBP1	Downregulated (hLNs_3dpi)	yes	Downregulated (hLNs_3dpi)
SWB_0015273	G3N1U1	CENPV	Downregulated (hLNs_3dpi)	yes	Downregulated (hLNs_3dpi)
SWB_0015320	Q27991	MYH10	Downregulated (hLNs_3dpi)	yes	Downregulated (hLNs_3dpi)
SWB_0014684	Q1RMQ9	CDC42EP4	Downregulated (hLNs_3dpi)	yes
SWB_0011901	P00516	PRKG1	Downregulated (hLNs_3dpi)	yes	Downregulated (hLNs_3dpi)
SWB_0013225	F1MWY9	ECI2	Downregulated (hLNs_3dpi)	yes	Downregulated (hLNs_3dpi)
SWB_0007669	F1N5J8	DECR1	Downregulated (hLNs_3dpi)	yes	Downregulated (hLNs_3dpi)
SWB_0011752	A6QL68	CLYBL	Downregulated (hLNs_3dpi)	yes	Downregulated (hLNs_3dpi)
SWB_0003167	P00570	AK1	Downregulated (hLNs_3dpi)	yes	Downregulated (hLNs_3dpi)
SWB_0020898	Q3ZBE9	NSDHL	Downregulated (hLNs_3dpi)	yes	Downregulated (hLNs_3dpi)
SWB_0004932	Q0P570	MVD	Downregulated (hLNs_3dpi)	yes	Downregulated (hLNs_3dpi)
SWB_0011523	A6QP05	DHRS12	Downregulated (hLNs_3dpi)	yes
SWB_0009833	Q58D84	FSTL1	Downregulated (hLNs_3dpi)	yes
SWB_0008536	F1MT13	PDZD2	Downregulated (hLNs_3dpi)	yes
SWB_0019544	Q3ZC42	ADH5	Downregulated (hLNs_3dpi)	yes	Downregulated (hLNs_3dpi)
SWB_0016043	F1MDZ2	NEFM	Downregulated (hLNs_3dpi)	yes	Downregulated (hLNs_3dpi)
SWB_0019743	A0A140T897	ALB	Downregulated (hLNs_3dpi)	yes
SWB_0004281	Q3ZBA8	NDRG2	Downregulated (hLNs_3dpi)	yes
SWB_0012866	A5D9D3	POR	Downregulated (hLNs_3dpi)	yes	Downregulated (hLNs_3dpi)
SWB_0020231	A6QLI0	EPDR1	Downregulated (hLNs_3dpi)	yes	Downregulated (hLNs_3dpi)
SWB_0009115	Q2KJ89	FBLN5	Downregulated (hLNs_3dpi)	yes
SWB_0006992	Q2KJH6	SERPINH1	Downregulated (hLNs_3dpi)	yes	Downregulated (hLNs_3dpi)
SWB_0007472	Q3SZL7	MTFR1	Downregulated (hLNs_3dpi)	yes	Upregulated (hLNs_3dpi)
SWB_0008208	Q0VCS8	GSTT3	Downregulated (hLNs_3dpi)	yes	Downregulated (hLNs_3dpi)
SWB_0016719	F1MCP4	GDPD2	Downregulated (hLNs_3dpi)	yes
SWB_0010889	F1MMH2	ITGA9	Downregulated (hLNs_3dpi)	yes	Downregulated (hLNs_3dpi)
SWB_0021115	Q28085	CFH	Downregulated (hLNs_3dpi)	yes
SWB_0009246	E1BP72	CDC42BPB	Downregulated (hLNs_3dpi)	yes
SWB_0002002	F1N3Q4	PALM	Downregulated (hLNs_3dpi)	yes	Downregulated (hLNs_3dpi)
SWB_0017798	F1MH45	CDC42BPA	Downregulated (hLNs_3dpi)	yes
SWB_0010947	A7MBF4	ANO10	Downregulated (hLNs_3dpi)	yes
SWB_0005114	Q29RL6	VAT1L	Downregulated (hLNs_3dpi)	yes	Downregulated (hLNs_3dpi)
SWB_0018165	F1N2F1	NIBAN1	Downregulated (hLNs_3dpi)	yes	Downregulated (hLNs_3dpi)
SWB_0007321	A4FV24	KHDRBS3	Downregulated (hLNs_3dpi)	yes
SWB_0009034	E1BM23	ARHGAP5	Downregulated (hLNs_3dpi)	yes
SWB_0005463	Q3T094	ETHE1	Downregulated (hLNs_3dpi)	yes	Downregulated (hLNs_3dpi)
SWB_0017191	Q1RMR3	CTTN	Downregulated (hLNs_3dpi)	yes	Downregulated (hLNs_3dpi)
SWB_0000407	A0A140T828	MFAP5	Downregulated (hLNs_3dpi)	yes	Upregulated (hLNs_3dpi)
SWB_0010191	Q2TBR0	PCCB	Downregulated (hLNs_3dpi)	yes	Downregulated (hLNs_3dpi)
SWB_0003876	P41976	SOD2	Downregulated (hLNs_3dpi)	yes	Downregulated (hLNs_3dpi)
SWB_0017855	Q3MHI2	KIFAP3	Downregulated (hLNs_3dpi)	yes
SWB_0004128	A7YY55	HACD3	Downregulated (hLNs_3dpi)	yes	Downregulated (hLNs_3dpi)
SWB_0004335	Q3SZI8	IVD	Downregulated (hLNs_3dpi)	yes	Downregulated (hLNs_3dpi)
SWB_0011054	Q1KZG5	CADPS	Downregulated (hLNs_3dpi)	yes	Downregulated (hLNs_3dpi)
SWB_0017763	Q27971	CAPN2	Downregulated (hLNs_3dpi)	yes
SWB_0007460	Q28056	ASPH	Downregulated (hLNs_3dpi)	yes
SWB_0007502	Q1LZ83	LACTB2	Downregulated (hLNs_3dpi)	yes	Downregulated (hLNs_3dpi)
SWB_0008485	F1N371	DAB2	Downregulated (hLNs_3dpi)	yes
SWB_0006626	F1MK73	YAP1	Downregulated (hLNs_3dpi)	yes
SWB_0009913	F1MTZ0	PPP1R2	Downregulated (hLNs_3dpi)	yes
SWB_0004646	F1MSE4	GPHN	Downregulated (hLNs_3dpi)	yes
SWB_0020221	F1N206	DLD	Downregulated (hLNs_3dpi)	yes	Downregulated (hLNs_3dpi)
SWB_0011904	P00516	PRKG1	Downregulated (hLNs_3dpi)	yes	Downregulated (hLNs_3dpi)
SWB_0018861	E1B9H5	TGFBR3	Downregulated (hLNs_3dpi)	yes	Downregulated (hLNs_3dpi)
SWB_0003771	E1BFP1	HEBP2	Downregulated (hLNs_3dpi)	yes	Downregulated (hLNs_3dpi)
SWB_0008951	P62964	CRABP1	Downregulated (hLNs_3dpi)	yes
SWB_0003332	E1BIY2	ADAMTSL2	Downregulated (hLNs_3dpi)	yes
SWB_0004668	A6QLD9	GALNT16	Downregulated (hLNs_3dpi)	yes	Downregulated (hLNs_3dpi)
SWB_0016431	E1BJA2	AIFM1	Downregulated (hLNs_3dpi)	yes	Downregulated (hLNs_3dpi)
SWB_0009546	Q08DZ6	RWDD4	Downregulated (hLNs_3dpi)	yes
SWB_0002367	Q148F3	ARSK	Downregulated (hLNs_3dpi)	yes
SWB_0014858	Q5EA75	PCYT2	Downregulated (hLNs_3dpi)	yes
SWB_0012362	Q58DM8	ECHS1	Downregulated (hLNs_3dpi)	yes	Downregulated (hLNs_3dpi)
SWB_0006050	Q5E9D5	DSTN	Downregulated (hLNs_3dpi)	yes	Downregulated (hLNs_3dpi)
SWB_0007598	F1N0L2	UBR5	Downregulated (hLNs_3dpi)	yes
SWB_0018780	E1BKZ9	SORT1	Downregulated (hLNs_3dpi)	yes
SWB_0010296	A1A4J1	PFKL	Downregulated (hLNs_3dpi)	yes	Downregulated (hLNs_3dpi)
SWB_0008760	E1BIS6	SYNM	Downregulated (hLNs_3dpi)	yes
SWB_0004959	Q2T9S0	TUBB3	Downregulated (hLNs_3dpi)	yes	Downregulated (hLNs_3dpi)
SWB_0000469	P07507	MGP	Downregulated (hLNs_3dpi)	yes
SWB_0006843	Q9GLX9	SPON1	Downregulated (hLNs_3dpi)	yes
SWB_0000673	Q3SZH7	LTA4H	Downregulated (hLNs_3dpi)	yes
SWB_0014116	F1MUZ9	HSPD1	Downregulated (hLNs_3dpi)	yes	Downregulated (hLNs_3dpi)
SWB_0016673	A7E3Q8	PLS3	Downregulated (hLNs_3dpi)	yes
SWB_0008213	G3N2D8	GGT1	Downregulated (hLNs_3dpi)	yes
SWB_0015446	E1BIA7	CLUH	Downregulated (hLNs_3dpi)	yes	Downregulated (hLNs_3dpi)
SWB_0018510	F1N431	FDPS	Downregulated (hLNs_3dpi)	yes	Downregulated (hLNs_3dpi)
SWB_0001135	F1MRE3	PCNX2	Downregulated (hLNs_3dpi)	yes
SWB_0011053	Q1KZG5	CADPS	Downregulated (hLNs_3dpi)	yes	Downregulated (hLNs_3dpi)
SWB_0002942	E1BJH7	RBKS	Downregulated (hLNs_3dpi)	yes	Downregulated (hLNs_3dpi)
SWB_0005973	Q1JP91	HPRT1	Downregulated (hLNs_3dpi)	yes
SWB_0018923	Q2KIT4	DNAJB4	Downregulated (hLNs_3dpi)	yes	Downregulated (hLNs_3dpi)
SWB_0003877	Q17QI3	ACAT2	Downregulated (hLNs_3dpi)	yes	Downregulated (hLNs_3dpi)
SWB_0006397	A0A140T850	GSS	Downregulated (hLNs_3dpi)	yes	Downregulated (hLNs_3dpi)
SWB_0021234	P06643	HBE4	Downregulated (hLNs_3dpi)	yes	Downregulated (hLNs_3dpi)
SWB_0020166	F1N415	PCLO	Downregulated (hLNs_3dpi)	yes
SWB_0009947	Q58D62	FETUB	Downregulated (hLNs_3dpi)	yes
SWB_0006129	F1MM26	ADARB2	Downregulated (hLNs_3dpi)	yes
SWB_0018118	Q3T0N9	SOAT1	Downregulated (hLNs_3dpi)	yes	Downregulated (hLNs_3dpi)
SWB_0001004	F1MEU5	HOXC6	Downregulated (hLNs_3dpi)	yes	Downregulated (hLNs_3dpi)
SWB_0016229	F1N2W0	PTGR1	Downregulated (hLNs_3dpi)	yes
SWB_0011864	P00743	F10	Downregulated (hLNs_3dpi)	yes
SWB_0007066	P22439	PDHX	Downregulated (hLNs_3dpi)	yes	Downregulated (hLNs_3dpi)
SWB_0003495	F1MPE1	CD109	Downregulated (hLNs_3dpi)	yes
SWB_0001066	A7MB45	ACSS3	Downregulated (hLNs_3dpi)	yes
SWB_0017232	Q1JPA0	ALDH3B1	Downregulated (hLNs_3dpi)	yes
SWB_0012167	P35705	PRDX3	Downregulated (hLNs_3dpi)	yes	Downregulated (hLNs_3dpi)
SWB_0017840	P19427	DPT	Downregulated (hLNs_3dpi)	yes
SWB_0000179	Q17R07	ARFGAP3	Downregulated (hLNs_3dpi)	yes
SWB_0016680	G3X6T7	ATP7A	Downregulated (hLNs_3dpi)	yes
SWB_0015258	E1BIJ2	SLC47A2	Downregulated (hLNs_3dpi)	yes
SWB_0020348	E1BBF0	STK31	Downregulated (hLNs_3dpi)	yes	Downregulated (hLNs_3dpi)
SWB_0018773	E1BLG8	AMPD2	Downregulated (hLNs_3dpi)	yes
SWB_0004697	A6QQA9	ACOT2	Downregulated (hLNs_3dpi)	yes	Downregulated (hLNs_3dpi)
SWB_0003716	F1MMT2	LAMA2	Downregulated (hLNs_3dpi)	yes	Downregulated (hLNs_3dpi)
SWB_0016046	F1MJ73	DOCK5	Downregulated (hLNs_3dpi)	yes
SWB_0017480	Q70E76	ST3GAL4	Downregulated (hLNs_3dpi)	yes
SWB_0012067	Q58DQ0	AS3MT	Downregulated (hLNs_3dpi)	yes	Downregulated (hLNs_3dpi)
SWB_0009128	A3KMX6	UBR7	Downregulated (hLNs_3dpi)	yes
SWB_0019891	Q3SZC1	GRPEL1	Downregulated (hLNs_3dpi)	yes	Downregulated (hLNs_3dpi)
SWB_0003885	E1B726	PLG	Downregulated (hLNs_3dpi)	yes
SWB_0007121	E1BK71	PACSIN3	Downregulated (hLNs_3dpi)	yes	Downregulated (hLNs_3dpi)
SWB_0019179	P27674	SLC2A1	Downregulated (hLNs_3dpi)	yes	Downregulated (hLNs_3dpi)
SWB_0016762	Q3ZBT8	EBP	Downregulated (hLNs_3dpi)	yes	Downregulated (hLNs_3dpi)
SWB_0007082	A6H7H3	HSD17B12	Downregulated (hLNs_3dpi)	yes	Downregulated (hLNs_3dpi)
SWB_0016853	A5D7B9	CASK	Downregulated (hLNs_3dpi)	yes
SWB_0011694	Q2TBG8	UCHL3	Downregulated (hLNs_3dpi)	yes	Downregulated (hLNs_3dpi)
SWB_0000894	F1MNF8	LOC100141266	Downregulated (hLNs_3dpi)	yes
SWB_0002021	Q9N2J2	GPX4	Downregulated (hLNs_3dpi)	yes
SWB_0016007	Q08DM1	DMTN	Downregulated (hLNs_3dpi)	yes
SWB_0008961	F1MWR3	ETFA	Downregulated (hLNs_3dpi)	yes	Downregulated (hLNs_3dpi)
SWB_0008511	Q1LZI1	UGT3A1	Downregulated (hLNs_3dpi)	yes
SWB_0016769	A4IFR2	PCSK1N	Downregulated (hLNs_3dpi)	yes
SWB_0013142	E1BF88	IRF4	Upregulated (hLNs_42dpi)	yes
SWB_0006843	Q9GLX9	SPON1	Upregulated (hLNs_42dpi)	yes
SWB_0000038	Q2KIT5	CRELD2	Upregulated (hLNs_42dpi)	yes
SWB_0009124	P05059	CHGA	Upregulated (hLNs_42dpi)	yes
SWB_0006450	F1MNN7	LBP	Upregulated (hLNs_42dpi)	yes
SWB_0008198	F1N160	N/A	Upregulated (hLNs_42dpi)	yes
SWB_0020231	A6QLI0	EPDR1	Upregulated (hLNs_42dpi)	yes	Upregulated (hLNs_42dpi)
SWB_0009332	G3N342	N/A	Upregulated (hLNs_42dpi)	yes	Upregulated (hLNs_42dpi)
SWB_0006117	P05980	N/A	Upregulated (hLNs_42dpi)	yes
SWB_0015379	P27479	ALOX15	Upregulated (hLNs_42dpi)	yes	Upregulated (hLNs_42dpi)
SWB_0009687	A6QLI4	CHODL	Upregulated (hLNs_42dpi)	yes
SWB_0002806	F1MZ96	N/A	Upregulated (hLNs_42dpi)	yes
SWB_0018887	F1MXP7	LOC784768	Upregulated (hLNs_42dpi)	yes
SWB_0009331	A5D7Q2	N/A	Upregulated (hLNs_42dpi)	yes
SWB_0013466	P81187	CFB	Upregulated (hLNs_42dpi)	yes
SWB_0005233	A0A0M4MD57	HP	Upregulated (hLNs_42dpi)	yes
SWB_0016637	G3X6D0	FRMPD3	Downregulated (hLNs_42dpi)	yes
SWB_0004636	F1MKE9	SPTB	Downregulated (hLNs_42dpi)	yes	Upregulated (hLNs_42dpi)
SWB_0004312	Q3ZC07	ACTC1	Downregulated (hLNs_42dpi)	yes
SWB_0005905	A5D7R6	ITIH2	Downregulated (hLNs_42dpi)	yes
SWB_0009149	Q9N2I2	SERPINA5	Downregulated (hLNs_42dpi)	yes
SWB_0019114	Q148E6	CYP4B1	Downregulated (hLNs_42dpi)	yes	Downregulated (hLNs_42dpi)
SWB_0015391	E1BB32	GP1BA	Downregulated (hLNs_42dpi)	yes
SWB_0018672	P14893	HSD3B	Downregulated (hLNs_42dpi)	yes
SWB_0019753	A2VE27	BTC	Downregulated (hLNs_42dpi)	yes
SWB_0006449	P17453	BPI	Downregulated (hLNs_42dpi)	yes
SWB_0000631	F1MYW1	STAB2	Downregulated (hLNs_42dpi)	yes
SWB_0006019	F1MWM8	MRC1	Downregulated (hLNs_42dpi)	yes
SWB_0006164	E1BGL8	SIGLEC1	Downregulated (hLNs_42dpi)	yes
SWB_0004468	G3X6U1	ALDH1A2	Downregulated (hLNs_42dpi)	yes
SWB_0004710	F1N7L8	BBOF1	Downregulated (hLNs_42dpi)	yes
SWB_0020416	F1MGK5	PTPRZ1	Downregulated (hLNs_42dpi)	yes
SWB_0018290	Q28161	PKP1	Downregulated (hLNs_42dpi)	yes	Downregulated (hLNs_42dpi)
SWB_0018396	P10522	MPZ	Downregulated (hLNs_42dpi)	yes
SWB_0008198	F1N160	N/A	Upregulated (hLNs_70dpi)	yes
SWB_0000038	Q2KIT5	CRELD2	Upregulated (hLNs_70dpi)	yes
SWB_0006450	F1MNN7	LBP	Upregulated (hLNs_70dpi)	yes
SWB_0000614	F1ME65	CKAP4	Upregulated (hLNs_70dpi)	yes	Upregulated (hLNs_70dpi)
SWB_0001515	F1MTH8	NIBAN3	Upregulated (hLNs_70dpi)	yes
SWB_0020589	F1MEN8	PDIA4	Upregulated (hLNs_70dpi)	yes	Upregulated (hLNs_70dpi)
SWB_0006821	Q0IIH5	NUCB2	Upregulated (hLNs_70dpi)	yes
SWB_0005536	H2CNR1	PGLYRP1	Upregulated (hLNs_70dpi)	yes
SWB_0010781	Q2KI36	SEC11C	Upregulated (hLNs_70dpi)	yes	Upregulated (hLNs_70dpi)
SWB_0002806	F1MZ96	N/A	Upregulated (hLNs_70dpi)	yes
SWB_0016924	Q9BGI2	PRDX4	Upregulated (hLNs_70dpi)	yes	Upregulated (hLNs_70dpi)
SWB_0010028	F1MPN0	FNDC3B	Upregulated (hLNs_70dpi)	yes
SWB_0007190	E1BCU6	TCN1	Upregulated (hLNs_70dpi)	yes
SWB_0017480	Q70E76	ST3GAL4	Upregulated (hLNs_70dpi)	yes
SWB_0013466	P81187	CFB	Upregulated (hLNs_70dpi)	yes
SWB_0004511	A6QLI2	SCG3	Upregulated (hLNs_70dpi)	yes
SWB_0009332	G3N342	N/A	Upregulated (hLNs_70dpi)	yes	Upregulated (hLNs_70dpi)
SWB_0020231	A6QLI0	EPDR1	Upregulated (hLNs_70dpi)	yes
SWB_0017840	P19427	DPT	Upregulated (hLNs_70dpi)	yes	Downregulated (hLNs_70dpi)
SWB_0015379	P27479	ALOX15	Upregulated (hLNs_70dpi)	yes	Upregulated (hLNs_70dpi)
SWB_0018444	F1MMQ8	SPTA1	Upregulated (hLNs_70dpi)	yes	Upregulated (hLNs_70dpi)
SWB_0020561	F1N2Q4	KEL	Upregulated (hLNs_70dpi)	yes
SWB_0002007	G3MXK8	PRTN3	Upregulated (hLNs_70dpi)	yes
SWB_0011678	E1BFJ4	RNF17	Upregulated (hLNs_70dpi)	yes
SWB_0018718	Q0II48	BCL2L15	Upregulated (hLNs_70dpi)	yes
SWB_0011229	P19661	CATHL3	Upregulated (hLNs_70dpi)	yes
SWB_0011242	A5PJH7	NGP	Upregulated (hLNs_70dpi)	yes
SWB_0007438	P01211	PENK	Upregulated (hLNs_70dpi)	yes
SWB_0011447	F1MVJ8	OLFM4	Upregulated (hLNs_70dpi)	yes
SWB_0015651	A6QPT4	MPO	Upregulated (hLNs_70dpi)	yes
SWB_0000407	A0A140T828	MFAP5	Upregulated (hLNs_70dpi)	yes
SWB_0011231	B9UKM7	CATHL6	Upregulated (hLNs_70dpi)	yes
SWB_0004668	A6QLD9	GALNT16	Upregulated (hLNs_70dpi)	yes
SWB_0006117	P05980	N/A	Upregulated (hLNs_70dpi)	yes
SWB_0014985	Q9XSW5	SLC4A1	Upregulated (hLNs_70dpi)	yes	Upregulated (hLNs_70dpi)
SWB_0011230	P19660	CATHL2	Upregulated (hLNs_70dpi)	yes
SWB_0003748	A0A140T874	ALDH8A1	Upregulated (hLNs_70dpi)	yes	Downregulated (hLNs_70dpi)
SWB_0016719	F1MCP4	GDPD2	Upregulated (hLNs_70dpi)	yes
SWB_0009124	P05059	CHGA	Upregulated (hLNs_70dpi)	yes
SWB_0020375	A6QR34	GCK	Upregulated (hLNs_70dpi)	yes
SWB_0016927	E1BKS5	PHEX	Upregulated (hLNs_70dpi)	yes
SWB_0015931	F1MP29	LOC516849	Upregulated (hLNs_70dpi)	yes
SWB_0018672	P14893	HSD3B	Upregulated (hLNs_70dpi)	yes
SWB_0011232	B9UKL8	CATHL5	Upregulated (hLNs_70dpi)	yes
SWB_0012976	G3MYU9	NPTX2	Downregulated (hLNs_70dpi)	yes
SWB_0006865	A5D7P9	LYVE-1	Downregulated (hLNs_70dpi)	yes
SWB_0014226	P13384	IGFBP2	Downregulated (hLNs_70dpi)	yes
SWB_0004468	G3X6U1	ALDH1A2	Downregulated (hLNs_70dpi)	yes
SWB_0016637	G3X6D0	FRMPD3	Downregulated (hLNs_70dpi)	yes
SWB_0015391	E1BB32	GP1BA	Downregulated (hLNs_70dpi)	yes
SWB_0018396	P10522	MPZ	Downregulated (hLNs_70dpi)	yes	Upregulated (hLNs_70dpi)
SWB_0020089	E1BPV7	COL28A1	Downregulated (hLNs_70dpi)	yes	Upregulated (hLNs_70dpi)
SWB_0000867	P02459	COL2A1	Downregulated (hLNs_70dpi)	yes
SWB_0003235	F1N0T1	LAMC3	Downregulated (hLNs_70dpi)	yes
SWB_0009149	Q9N2I2	SERPINA5	Downregulated (hLNs_70dpi)	yes
SWB_0020416	F1MGK5	PTPRZ1	Downregulated (hLNs_70dpi)	yes
SWB_0016258	F1MMK9	KIF12	Downregulated (hLNs_70dpi)	yes
SWB_0019242	Q3ZBI6	FHL3	Upregulated (pBLs_3dpi)	yes
SWB_0018771	Q9N0V4	GSTM1	Upregulated (pBLs_3dpi)	yes
SWB_0018770	Q9N0V4	GSTM1	Upregulated (pBLs_3dpi)	yes
SWB_0017285	Q5DPW9	CST6	Upregulated (pBLs_3dpi)	yes
SWB_0016463	F1MR86	FHL1	Upregulated (pBLs_3dpi)	yes
SWB_0015869	F1MBN2	TJP2	Upregulated (pBLs_3dpi)	yes
SWB_0015051	Q8SPJ1	JUP	Upregulated (pBLs_3dpi)	yes
SWB_0013863	A7Z037	CHN1	Upregulated (pBLs_3dpi)	yes
SWB_0013804	A0JNB7	SLC40A1	Upregulated (pBLs_3dpi)	yes
SWB_0012437	A6QPI9	TPSB1	Upregulated (pBLs_3dpi)	yes
SWB_0011960	A6H7E3	PDLIM1	Upregulated (pBLs_3dpi)	yes
SWB_0010326	Q1JQB0	COL6A2	Upregulated (pBLs_3dpi)	yes
SWB_0009865	Q28824	MYLK	Upregulated (pBLs_3dpi)	yes
SWB_0008951	P62964	CRABP1	Upregulated (pBLs_3dpi)	yes
SWB_0008017	A5PKH5	SDSL	Upregulated (pBLs_3dpi)	yes
SWB_0006425	Q1LZF9	MYL9	Upregulated (pBLs_3dpi)	yes
SWB_0006286	E1BJK2	TUBB1	Upregulated (pBLs_3dpi)	yes
SWB_0006115	P52898	N/A	Upregulated (pBLs_3dpi)	yes
SWB_0005361	E1BE60	PPP1R14A	Upregulated (pBLs_3dpi)	yes
SWB_0004549	Q2HJ74	GATM	Upregulated (pBLs_3dpi)	yes
SWB_0003989	F1N1W3	THBS2	Upregulated (pBLs_3dpi)	yes
SWB_0002806	F1MZ96	N/A	Upregulated (pBLs_3dpi)	yes
SWB_0001327	Q3ZBK2	PRXL2A	Upregulated (pBLs_3dpi)	yes
SWB_0019833	Q3SYW7	SPARCL1	Downregulated (pBLs_3dpi)	yes
SWB_0019728	F1MKR5	ENAM	Downregulated (pBLs_3dpi)	yes
SWB_0019685	F1MX49	PDGFRA	Downregulated (pBLs_3dpi)	yes
SWB_0019607	A4IFC3	PABPC4	Downregulated (pBLs_3dpi)	yes
SWB_0018995	F1N3L7	DOCK7	Downregulated (pBLs_3dpi)	yes
SWB_0017848	Q28107	F5	Downregulated (pBLs_3dpi)	yes	Upregulated (serum_3dpi)
SWB_0015495	E1BJ19	TAOK1	Downregulated (pBLs_3dpi)	yes
SWB_0014985	Q9XSW5	SLC4A1	Downregulated (pBLs_3dpi)	yes
SWB_0012677	E1BMR9	VWA3A	Downregulated (pBLs_3dpi)	yes
SWB_0012656	F1N726	GP2	Downregulated (pBLs_3dpi)	yes
SWB_0012130	Q17R10	AFAP1L2	Downregulated (pBLs_3dpi)	yes
SWB_0010011	A5PKD6	GNB4	Downregulated (pBLs_3dpi)	yes
SWB_0009633	E1BKY4	ITSN1	Downregulated (pBLs_3dpi)	yes
SWB_0008975	F1MY84	CSPG4	Downregulated (pBLs_3dpi)	yes
SWB_0008534	Q5E9F2	HMOX1	Downregulated (pBLs_3dpi)	yes
SWB_0006291	A6QPC1	GNAS	Downregulated (pBLs_3dpi)	yes
SWB_0005935	E1BMX5	NRP1	Downregulated (pBLs_3dpi)	yes
SWB_0004628	F1MF78	SYNE2	Downregulated (pBLs_3dpi)	yes
SWB_0002204	A7MBI5	DPYSL3	Downregulated (pBLs_3dpi)	yes
SWB_0002007	G3MXK8	PRTN3	Downregulated (pBLs_3dpi)	yes
SWB_0000737	E1BGJ0	LRP1	Downregulated (pBLs_3dpi)	yes
SWB_0000582	F1MQ37	MYH9	Downregulated (pBLs_3dpi)	yes
SWB_0001348	Q9NZ50	SNCG	Upregulated (pBLs_42dpi)	yes
SWB_0010077	G3X6Q8	PTX3	Upregulated (pBLs_42dpi)	yes
SWB_0003876	P41976	SOD2	Upregulated (pBLs_42dpi)	yes
SWB_0006528	A5PK80	TP53RK	Upregulated (pBLs_42dpi)	yes
SWB_0001508	Q3T003	RPL18A	Upregulated (pBLs_42dpi)	yes
SWB_0001720	F1MSD6	TRAPPC5	Upregulated (pBLs_42dpi)	yes
SWB_0014387	Q0VBZ9	MARCKSL1	Upregulated (pBLs_42dpi)	yes
SWB_0005233	A0A0M4MD57	HP	Upregulated (pBLs_42dpi)	yes
SWB_0013662	Q5E9E6	RPL10A	Upregulated (pBLs_42dpi)	yes
SWB_0015126	Q3T057	RPL23	Upregulated (pBLs_42dpi)	yes
SWB_0000587	Q5E9F2	HMOX1	Upregulated (pBLs_42dpi)	yes
SWB_0018771	Q9N0V4	GSTM1	Upregulated (pBLs_42dpi)	yes
SWB_0017083	F1MH76	N/A	Upregulated (pBLs_42dpi)	yes
SWB_0002901	F1MRZ8	PLEK	Upregulated (pBLs_42dpi)	yes
SWB_0006868	O62827	ADM	Upregulated (pBLs_42dpi)	yes
SWB_0003153	P61284	RPL12	Upregulated (pBLs_42dpi)	yes
SWB_0010725	Q3T025	RPL17	Upregulated (pBLs_42dpi)	yes
SWB_0005945	F1N6H1	LRP2	Upregulated (pBLs_42dpi)	yes
SWB_0007683	P00921	CA2	Upregulated (pBLs_42dpi)	yes
SWB_0000456	Q148C9	HEBP1	Upregulated (pBLs_42dpi)	yes
SWB_0012871	E9RHW1	HSPB1	Upregulated (pBLs_42dpi)	yes
SWB_0015751	P17697	CLU	Upregulated (pBLs_42dpi)	yes	Upregulated (serum_42dpi)
SWB_0006915	A4FV37	CAVIN3	Upregulated (pBLs_42dpi)	yes
SWB_0002009	Q3T0A3	CFD	Upregulated (pBLs_42dpi)	yes
SWB_0005931	F1MZ23	PARD3	Upregulated (pBLs_42dpi)	yes
SWB_0008208	Q0VCS8	GSTT3	Upregulated (pBLs_42dpi)	yes
SWB_0006721	V6F9A3	ApoC3	Upregulated (pBLs_42dpi)	yes	Upregulated (serum_42dpi)
SWB_0012734	P50227	SULT1A1	Upregulated (pBLs_42dpi)	yes
SWB_0014599	E1BCN3	PADI4	Upregulated (pBLs_42dpi)	yes
SWB_0002964	Q24JZ6	CGREF1	Upregulated (pBLs_42dpi)	yes
SWB_0012437	A6QPI9	TPSB1	Upregulated (pBLs_42dpi)	yes
SWB_0002268	E1BGK0	TIMD4	Upregulated (pBLs_42dpi)	yes
SWB_0016116	E1BLA8	GOLM1	Upregulated (pBLs_42dpi)	yes
SWB_0016403	F1N153	THOC2	Downregulated (pBLs_42dpi)	yes
SWB_0000827	E1BPU0	LRRK2	Downregulated (pBLs_42dpi)	yes
SWB_0003509	F1MPF7	PHIP	Downregulated (pBLs_42dpi)	yes
SWB_0013999	E1BCK1	RIF1	Downregulated (pBLs_42dpi)	yes
SWB_0016809	E1BNY9	HUWE1	Downregulated (pBLs_42dpi)	yes
SWB_0009749	A7MBJ2	SENP7	Downregulated (pBLs_42dpi)	yes
SWB_0009899	F1MUA8	UBXN7	Downregulated (pBLs_42dpi)	yes
SWB_0014143	E1BN31	FAM126B	Downregulated (pBLs_42dpi)	yes
SWB_0000618	G5E600	WASHC4	Downregulated (pBLs_42dpi)	yes
SWB_0014324	E1B7Q7	TRIP12	Downregulated (pBLs_42dpi)	yes
SWB_0003685	E1BC24	MDN1	Downregulated (pBLs_42dpi)	yes
SWB_0004127	F1N1L4	DPP8	Downregulated (pBLs_42dpi)	yes
SWB_0001373	F1MG90	WDFY4	Downregulated (pBLs_42dpi)	yes
SWB_0002059	E1BCF6	AFF4	Downregulated (pBLs_42dpi)	yes
SWB_0010884	F1MVT7	EPM2AIP1	Downregulated (pBLs_42dpi)	yes
SWB_0011701	E1BH40	MYCBP2	Downregulated (pBLs_42dpi)	yes
SWB_0004628	F1MF78	SYNE2	Downregulated (pBLs_42dpi)	yes
SWB_0010622	F6RF21	SMCHD1	Downregulated (pBLs_42dpi)	yes
SWB_0000549	F1MQ87	DENND5B	Downregulated (pBLs_42dpi)	yes
SWB_0013825	F1MEF6	ITGA4	Downregulated (pBLs_42dpi)	yes
SWB_0020907	E3UM64	CR2	Downregulated (pBLs_42dpi)	yes
SWB_0006777	E1BJS3	CBL	Downregulated (pBLs_42dpi)	yes
SWB_0017896	E1BFB4	MTOR	Downregulated (pBLs_42dpi)	yes
SWB_0002755	F1MJH6	REL	Downregulated (pBLs_42dpi)	yes
SWB_0000582	F1MQ37	MYH9	Downregulated (pBLs_42dpi)	yes	Upregulated (serum_42dpi)
SWB_0013756	E1B782	HERC2	Downregulated (pBLs_42dpi)	yes
SWB_0002826	E1BIX2	POLR1A	Downregulated (pBLs_42dpi)	yes
SWB_0010156	F1N795	RASA2	Downregulated (pBLs_42dpi)	yes
SWB_0015960	F1MWQ4	PAX5	Downregulated (pBLs_42dpi)	yes
SWB_0015495	E1BJ19	TAOK1	Downregulated (pBLs_42dpi)	yes
SWB_0007541	F1MQC1	PAG1	Downregulated (pBLs_42dpi)	yes
SWB_0009200	A1A4H5	CRTC1	Downregulated (pBLs_42dpi)	yes
SWB_0015959	F1MWQ4	PAX5	Downregulated (pBLs_42dpi)	yes
SWB_0009935	E1BMD6	LPP	Downregulated (pBLs_42dpi)	yes
SWB_0015379	P27479	ALOX15	Downregulated (pBLs_42dpi)	yes
SWB_0016813	G3X6D5	FAM120C	Downregulated (pBLs_42dpi)	yes
SWB_0009027	E1BLD1	HECTD1	Downregulated (pBLs_42dpi)	yes
SWB_0019685	F1MX49	PDGFRA	Downregulated (pBLs_42dpi)	yes
SWB_0002204	A7MBI5	DPYSL3	Downregulated (pBLs_42dpi)	yes
SWB_0010585	E1BLV1	OSBPL1A	Downregulated (pBLs_42dpi)	yes
SWB_0008448	F1MMN6	ITGA1	Downregulated (pBLs_42dpi)	yes
SWB_0006291	A6QPC1	GNAS	Downregulated (pBLs_42dpi)	yes
SWB_0003235	F1N0T1	LAMC3	Downregulated (pBLs_42dpi)	yes
SWB_0006542	E1BN24	ZNFX1	Downregulated (pBLs_42dpi)	yes
SWB_0021318	G3MW09	LOC100337390	Downregulated (pBLs_42dpi)	yes
SWB_0019743	A0A140T897	ALB	Downregulated (pBLs_42dpi)	yes
SWB_0021547	G3MW09	LOC100337390	Downregulated (pBLs_42dpi)	yes
SWB_0001320	Q2TBK3	PLAC9	Downregulated (pBLs_42dpi)	yes
SWB_0004693	F1MCY5	PAPLN	Downregulated (pBLs_42dpi)	yes
SWB_0019937	E1BCW0	HGFAC	Downregulated (pBLs_42dpi)	yes
SWB_0007866	A0A1P8NW44	GUCY1A3	Downregulated (pBLs_42dpi)	yes
SWB_0020788	G3MW10	LOC100337390	Downregulated (pBLs_42dpi)	yes
SWB_0003812	E1BLF6	ZC3H12D	Upregulated (pBLs_70dpi)	yes
SWB_0002921	A5D7E1	EHD3	Upregulated (pBLs_70dpi)	yes
SWB_0020876	E1BII1	CTU1	Upregulated (pBLs_70dpi)	yes
SWB_0019685	F1MX49	PDGFRA	Upregulated (pBLs_70dpi)	yes
SWB_0014529	F1MER7	HSPG2	Upregulated (pBLs_70dpi)	yes
SWB_0014442	E1BN78	THEMIS2	Upregulated (pBLs_70dpi)	yes
SWB_0020788	G3MW10	LOC100337390	Upregulated (pBLs_70dpi)	yes
SWB_0019728	F1MKR5	ENAM	Upregulated (pBLs_70dpi)	yes
SWB_0021574	G3MW09	LOC100337390	Upregulated (pBLs_70dpi)	yes
SWB_0015811	A7MB80	GTF2I	Upregulated (pBLs_70dpi)	yes
SWB_0021453	G3MW12	LOC515333	Upregulated (pBLs_70dpi)	yes
SWB_0014151	E1BEA6	C2CD6	Upregulated (pBLs_70dpi)	yes
SWB_0017389	A4IFF3	TTC9C	Upregulated (pBLs_70dpi)	yes
SWB_0015651	A6QPT4	MPO	Upregulated (pBLs_70dpi)	yes
SWB_0006286	E1BJK2	TUBB1	Upregulated (pBLs_70dpi)	yes
SWB_0006642	A7YY77	ENDOD1	Upregulated (pBLs_70dpi)	yes
SWB_0012656	F1N726	GP2	Downregulated (pBLs_70dpi)	yes
SWB_0001348	Q9NZ50	SNCG	Downregulated (pBLs_70dpi)	yes
SWB_0018493	F1MYG5	LMNA	Downregulated (pBLs_70dpi)	yes
SWB_0000587	Q5E9F2	HMOX1	Downregulated (pBLs_70dpi)	yes
SWB_0020352	E1BJW2	STEAP4	Downregulated (pBLs_70dpi)	yes
SWB_0013515	Q1RML9	PLA2G7	Downregulated (pBLs_70dpi)	yes
SWB_0019814	E1BGF8	GPAT3	Downregulated (pBLs_70dpi)	yes
SWB_0014801	F1N430	TIMP2	Downregulated (pBLs_70dpi)	yes
SWB_0015864	A6QNJ7	PGM5	Downregulated (pBLs_70dpi)	yes
SWB_0011230	P19660	CATHL2	Downregulated (pBLs_70dpi)	yes
SWB_0001881	P62958	HINT1	Downregulated (pBLs_70dpi)	yes
SWB_0019607	A4IFC3	PABPC4	Downregulated (pBLs_70dpi)	yes
SWB_0009051	Q8WNW7	NFKBIA	Downregulated (pBLs_70dpi)	yes
SWB_0017313	Q08DN6	CDC42EP2	Downregulated (pBLs_70dpi)	yes
SWB_0012673	Q2KHX6	CRYM	Downregulated (pBLs_70dpi)	yes
SWB_0015051	Q8SPJ1	JUP	Downregulated (pBLs_70dpi)	yes
SWB_0008213	G3N2D8	GGT1	Downregulated (pBLs_70dpi)	yes
SWB_0006865	A5D7P9	LYVE-1	Downregulated (pBLs_70dpi)	yes
SWB_0019330	E1BB91	COL6A3	Downregulated (pBLs_70dpi)	yes
SWB_0012822	O18973	RABGEF1	Downregulated (pBLs_70dpi)	yes
SWB_0001355	Q95L54	ANXA8	Upregulated (spleen_3dpi)	yes	Downregulated (spleen_3dpi)
SWB_0003771	E1BFP1	HEBP2	Upregulated (spleen_3dpi)	yes
SWB_0008002	E1BKI3	NOS1	Upregulated (spleen_3dpi)	yes
SWB_0021318	G3MW09	LOC100337390	Upregulated (spleen_3dpi)	yes
SWB_0010285	A6QPZ0	CSTB	Downregulated (spleen_3dpi)	yes
SWB_0007190	E1BCU6	TCN1	Downregulated (spleen_3dpi)	yes
SWB_0009332	G3N342	N/A	Downregulated (spleen_3dpi)	yes
SWB_0004638	P00435	GPX1	Downregulated (spleen_3dpi)	yes
SWB_0009444	Q28918	STAR	Downregulated (spleen_3dpi)	yes
SWB_0019190	E1BIM0	GUCA2A	Downregulated (spleen_3dpi)	yes
SWB_0006230	Q32PH8	EEF1A2	Upregulated (spleen_42dpi)	yes
SWB_0008208	Q0VCS8	GSTT3	Upregulated (spleen_42dpi)	yes
SWB_0010285	A6QPZ0	CSTB	Upregulated (spleen_42dpi)	yes
SWB_0018897	Q3ZC35	CCN1	Upregulated (spleen_42dpi)	yes
SWB_0010251	F1MZT4	MX2	Downregulated (spleen_42dpi)	yes
SWB_0007438	P01211	PENK	Downregulated (spleen_42dpi)	yes
SWB_0018918	G3X7Y0	IFI44	Downregulated (spleen_42dpi)	yes
SWB_0015755	F1MKU1	DDX58	Downregulated (spleen_42dpi)	yes
SWB_0006164	E1BGL8	SIGLEC1	Downregulated (spleen_42dpi)	yes
SWB_0008029	F1MV66	OAS1Y	Downregulated (spleen_42dpi)	yes
SWB_0006117	P05980	N/A	Downregulated (spleen_42dpi)	yes
SWB_0012937	A6QP34	LOC100137734	Downregulated (spleen_42dpi)	yes	Downregulated (spleen_42dpi)
SWB_0018390	A8DC37	FCGR2A	Downregulated (spleen_42dpi)	yes
SWB_0018444	F1MMQ8	SPTA1	Downregulated (spleen_42dpi)	yes
SWB_0018396	P10522	MPZ	Downregulated (spleen_42dpi)	yes
SWB_0000407	A0A140T828	MFAP5	Downregulated (spleen_42dpi)	yes
SWB_0000582	F1MQ37	MYH9	Downregulated (spleen_42dpi)	yes
SWB_0014973	Q28115	GFAP	Downregulated (spleen_42dpi)	yes
SWB_0020089	E1BPV7	COL28A1	Downregulated (spleen_42dpi)	yes
SWB_0018887	F1MXP7	LOC784768	Downregulated (spleen_42dpi)	yes
SWB_0009780	Q3ZBY2	TAGLN3	Downregulated (spleen_42dpi)	yes	Downregulated (spleen_42dpi)
SWB_0002619	E1BB63	CLEC4F	Downregulated (spleen_42dpi)	yes	Downregulated (spleen_42dpi)
SWB_0018672	P14893	HSD3B	Upregulated (spleen_70dpi)	yes
SWB_0020528	F1N133	TBXAS1	Upregulated (spleen_70dpi)	yes
SWB_0015108	G3N083	PNMT	Upregulated (spleen_70dpi)	yes
SWB_0000407	A0A140T828	MFAP5	Upregulated (spleen_70dpi)	yes
SWB_0021159	Q17QX3	LOC790858	Upregulated (spleen_70dpi)	yes
SWB_0015651	A6QPT4	MPO	Upregulated (spleen_70dpi)	yes	Upregulated (spleen_70dpi)
SWB_0013912	F1N6H1	LRP2	Upregulated (spleen_70dpi)	yes
SWB_0021306	A4IFV9	PRG3	Upregulated (spleen_70dpi)	yes
SWB_0012065	P05185	CYP17A1	Upregulated (spleen_70dpi)	yes
SWB_0007237	F1MN93	TOP1	Upregulated (spleen_70dpi)	yes
SWB_0001581	Q3MI00	DNAJB1	Downregulated (spleen_70dpi)	yes
SWB_0011578	Q0IIM3	HSPH1	Downregulated (spleen_70dpi)	yes	Downregulated (spleen_70dpi)
SWB_0016261	Q3SZR3	ORM1	Downregulated (spleen_70dpi)	yes
SWB_0000414	F1MJK3	LOC506828	Downregulated (spleen_70dpi)	yes	Upregulated (spleen_70dpi)
SWB_0010077	G3X6Q8	PTX3	Downregulated (spleen_70dpi)	yes
SWB_0011487	Q2KIG3	CPB2	Downregulated (spleen_70dpi)	yes
SWB_0018923	Q2KIT4	DNAJB4	Downregulated (spleen_70dpi)	yes
SWB_0008229	F1N594	RSPH14	Downregulated (spleen_70dpi)	yes
SWB_0000969	G3MXL3	KRT3	Downregulated (spleen_70dpi)	yes
SWB_0021357	A0A3Q1LSQ7	LOC521568	Upregulated (hLNs_3dpi)
SWB_0008196	A0A3Q1LJT1	IGL-λ	Upregulated (hLNs_3dpi)
SWB_0008694			Upregulated (hLNs_3dpi)
SWB_0002805	F1MH40	IGL-κ	Upregulated (hLNs_3dpi)
SWB_0008195	A0A3Q1M3A8	N/A	Upregulated (hLNs_3dpi)
SWB_0008313	F1MGX8	SPDL1	Upregulated (hLNs_3dpi)
SWB_0021558	Q8MHH5	MHCLA1	Upregulated (hLNs_3dpi)
SWB_0000436	F1ME72	KLRJ1	Upregulated (hLNs_3dpi)
SWB_0021313	A0A3Q1LSQ7	LOC521568	Upregulated (hLNs_3dpi)
SWB_0001663	E1BAH4	ZGLP1	Upregulated (hLNs_3dpi)
SWB_0004423	F1MMJ1	PIF1	Upregulated (hLNs_3dpi)
SWB_0007359			Upregulated (hLNs_3dpi)
SWB_0004919	Q9TU26	SLC7A5	Upregulated (hLNs_3dpi)
SWB_0017046	A8E4Q1	PLCXD1	Upregulated (hLNs_3dpi)
SWB_0017782	E1BH14	LOC100336971	Upregulated (hLNs_3dpi)
SWB_0020772	A0A3Q1LXZ2	LOC521568	Upregulated (hLNs_3dpi)
SWB_0005713	A4IFD5	MGC138914	Upregulated (hLNs_3dpi)
SWB_0014861	Q58DT4	PYCR1	Upregulated (hLNs_3dpi)
SWB_0013828	O02810	PI4KB	Upregulated (hLNs_3dpi)
SWB_0019444	P30274	CCNA2	Upregulated (hLNs_3dpi)
SWB_0005545	A0A0A8J2N9	ASCT2	Upregulated (hLNs_3dpi)
SWB_0008242	Q3T083	SDF2L1	Upregulated (hLNs_3dpi)
SWB_0017835	A0A3Q1M294	KMO	Upregulated (hLNs_3dpi)
SWB_0015008	F1MYX8	BRCA1	Upregulated (hLNs_3dpi)
SWB_0012438	A0A3Q1LX36	TPSB2	Upregulated (hLNs_3dpi)
SWB_0004424	F1MMJ1	PIF1	Upregulated (hLNs_3dpi)
SWB_0021303	A0JND8	ABCC4	Upregulated (hLNs_3dpi)
SWB_0003513	E1BPP1	TTK	Upregulated (hLNs_3dpi)
SWB_0019340	E1BA04	ESPNL	Upregulated (hLNs_3dpi)
SWB_0018374	A6H7B3	NUF2	Upregulated (hLNs_3dpi)
SWB_0012147	A0A3Q1MCX8	SHTN1	Upregulated (hLNs_3dpi)
SWB_0004359	Q2YDJ0	NUSAP1	Upregulated (hLNs_3dpi)
SWB_0009333	A0A3Q1N3I9	IGHM	Upregulated (hLNs_3dpi)
SWB_0002292	A0A452DIH5	PTTG1	Upregulated (hLNs_3dpi)
SWB_0013361	Q56JZ0	GMNN	Upregulated (hLNs_3dpi)
SWB_0021539	A0A3Q1LXZ2	LOC521568	Upregulated (hLNs_3dpi)
SWB_0009920	E1BG29	GP5	Upregulated (hLNs_3dpi)
SWB_0009824	A0A452DIA9	ADPRH	Upregulated (hLNs_3dpi)
SWB_0016357			Upregulated (hLNs_3dpi)
SWB_0019515	E1BG49	CENPE	Upregulated (hLNs_3dpi)
SWB_0010523	F1MG91	LOC281376	Upregulated (hLNs_3dpi)
SWB_0015410	A5PKG5	LOC540455	Upregulated (hLNs_3dpi)
SWB_0002122	F1MVC9	PROB1	Upregulated (hLNs_3dpi)
SWB_0013302	E1BJ35	GCM2	Upregulated (hLNs_3dpi)
SWB_0006319	Q2TA06	AURKA	Upregulated (hLNs_3dpi)
SWB_0007831	A2VDZ4	PLK4	Upregulated (hLNs_3dpi)
SWB_0017832	E1BF15	EXO1	Upregulated (hLNs_3dpi)
SWB_0011443	A7E3A9	DIAPH3	Upregulated (hLNs_3dpi)
SWB_0018006	E1BMY4	CFAP74	Upregulated (hLNs_3dpi)
SWB_0008851	Q2T9P1	PRC1	Upregulated (hLNs_3dpi)
SWB_0012757	A0A452DIL9	KIF22	Upregulated (hLNs_3dpi)
SWB_0004358	E1BAL2	OIP5	Upregulated (hLNs_3dpi)
SWB_0007592	A4FV43	BAALC	Upregulated (hLNs_3dpi)
SWB_0004630	Q9XSB5	ESR2	Upregulated (hLNs_3dpi)
SWB_0016176	Q2KJI1	CKS2	Upregulated (hLNs_3dpi)
SWB_0000375	Q3T0V6	CDCA3	Upregulated (hLNs_3dpi)
SWB_0001654	A0A3S5ZPN1	ANGPTL6	Upregulated (hLNs_3dpi)
SWB_0018481	A6H7H0	IQGAP3	Upregulated (hLNs_3dpi)
SWB_0004965	E1B738	SHCBP1	Upregulated (hLNs_3dpi)
SWB_0016354			Upregulated (hLNs_3dpi)
SWB_0007735	F1MGT0	MND1	Upregulated (hLNs_3dpi)
SWB_0002798	O77482	IL1RN	Upregulated (hLNs_3dpi)
SWB_0005584	A1A4N6	SULT2B1	Upregulated (hLNs_3dpi)
SWB_0006410	A0A3Q1MUE1	FER1L6	Upregulated (hLNs_3dpi)
SWB_0000253	F1N1D2	DMC1	Upregulated (hLNs_3dpi)
SWB_0008193	A0A3Q1LUE9	N/A	Upregulated (hLNs_3dpi)
SWB_0014513	E1BD75	E2F2	Upregulated (hLNs_3dpi)
SWB_0001798	A6QLA6	CHAF1A	Upregulated (hLNs_3dpi)
SWB_0020472	A0A3Q1M5L4	CPA5	Upregulated (hLNs_3dpi)
SWB_0018206	A0A3Q1MS69	NEK2	Upregulated (hLNs_3dpi)
SWB_0001797	A0A3Q1LY69	CHAF1A	Upregulated (hLNs_3dpi)
SWB_0000636	A0A3Q1LW61	PARPBP	Upregulated (hLNs_3dpi)
SWB_0003835	A0A3Q1M5V7	FBXO5	Upregulated (hLNs_3dpi)
SWB_0020800	A0A3Q1M0K3	N/A	Upregulated (hLNs_3dpi)
SWB_0020756	F1N535	NCAPG2	Upregulated (hLNs_3dpi)
SWB_0007151	F1N7A9	P2RX3	Upregulated (hLNs_3dpi)
SWB_0021361	F1MQX6	N/A	Upregulated (hLNs_3dpi)
SWB_0008962	E1BM60	ISL2	Upregulated (hLNs_3dpi)
SWB_0000956	A3KMY1	KRT82	Upregulated (hLNs_3dpi)
SWB_0006457	F1MRT0	FAM83D	Upregulated (hLNs_3dpi)
SWB_0020982	A5D786	RECQL4	Upregulated (hLNs_3dpi)
SWB_0006509	Q32PA5	UBE2C	Upregulated (hLNs_3dpi)
SWB_0000653	F1MIY4	GAS2L3	Upregulated (hLNs_3dpi)
SWB_0017692	E1BIU2	RHEX	Upregulated (hLNs_3dpi)
SWB_0012872	F1MCI4	SSC4D	Upregulated (hLNs_3dpi)
SWB_0008818	F1MBW1	LOC522763	Upregulated (hLNs_3dpi)
SWB_0008834	Q2T9S6	RHCG	Upregulated (hLNs_3dpi)
SWB_0004168	F6RPS1	KIF23	Upregulated (hLNs_3dpi)
SWB_0019583	F1MUI7	NCAPG	Upregulated (hLNs_3dpi)
SWB_0016792	G3N0U2	CCNB3	Upregulated (hLNs_3dpi)
SWB_0017694	A6QL50	FAM72A	Upregulated (hLNs_3dpi)
SWB_0002105	A5D7P0	CDC25C	Upregulated (hLNs_3dpi)
SWB_0019248	A4IFM5	CDCA8	Upregulated (hLNs_3dpi)
SWB_0018792	G3MZP7	FNDC7	Upregulated (hLNs_3dpi)
SWB_0014972	E1BC46	KIF18B	Upregulated (hLNs_3dpi)
SWB_0008872			Upregulated (hLNs_3dpi)
SWB_0016382	Q8SQH5	SLC25A5	Upregulated (hLNs_3dpi)
SWB_0008203	F1MS86	DERL3	Upregulated (hLNs_3dpi)
SWB_0000015	A0A3Q1N9T2	ADM2	Upregulated (hLNs_3dpi)
SWB_0011369	Q0VC25	HMCES	Upregulated (hLNs_3dpi)
SWB_0014712	F1MZ55	OTOP2	Upregulated (hLNs_3dpi)
SWB_0019936	A0A3Q1N321	DOK7	Upregulated (hLNs_3dpi)
SWB_0012015	F1N5K4	BLOC1S2	Upregulated (hLNs_3dpi)
SWB_0000300	F1MHZ1	CACNA2D4	Upregulated (hLNs_3dpi)
SWB_0006377	E1BG94	E2F1	Upregulated (hLNs_3dpi)
SWB_0017926			Upregulated (hLNs_3dpi)
SWB_0019012	A0A3Q1LZ28	CYP2J2	Upregulated (hLNs_3dpi)
SWB_0009842	Q2KIM2	EAF2	Upregulated (hLNs_3dpi)
SWB_0019172	F1MRW5	CDC20	Upregulated (hLNs_3dpi)
SWB_0001658	A2VDV6	S1PR2	Upregulated (hLNs_3dpi)
SWB_0007249	Q148C3	LY6D	Upregulated (hLNs_3dpi)
SWB_0001593	A0A3Q1LZW1	PALM3	Upregulated (hLNs_3dpi)
SWB_0018203	E1BJV8	DTL	Upregulated (hLNs_3dpi)
SWB_0015025	F1MJQ2	CNTNAP1	Upregulated (hLNs_3dpi)
SWB_0004566	E1B7F5	WDHD1	Upregulated (hLNs_3dpi)
SWB_0016720	F1MCP5	KIF4A	Upregulated (hLNs_3dpi)
SWB_0019106	E1BIN1	STIL	Upregulated (hLNs_3dpi)
SWB_0000885	F1MK64	WNT10B	Upregulated (hLNs_3dpi)
SWB_0007986	A0A3Q1N4A7	CIT	Upregulated (hLNs_3dpi)
SWB_0000113	F6R1Y7	GTSE1	Upregulated (hLNs_3dpi)
SWB_0005189	A6QNY5	CENPT	Upregulated (hLNs_3dpi)
SWB_0004570	Q08DQ9	DLGAP5	Upregulated (hLNs_3dpi)
SWB_0004460	O77689	CCNB2	Upregulated (hLNs_3dpi)
SWB_0006345	A0A3Q1MJD6	TPX2	Upregulated (hLNs_3dpi)
SWB_0015329	Q08DN4	AURKB	Upregulated (hLNs_3dpi)
SWB_0004039	A2VDV5	LOC100125763	Upregulated (hLNs_3dpi)
SWB_0012604	M5FKG0	RMI2	Upregulated (hLNs_3dpi)
SWB_0007452			Upregulated (hLNs_3dpi)
SWB_0010621	E1BF82	NDC80	Upregulated (hLNs_3dpi)
SWB_0010342	Q3SZD7	CBR1	Upregulated (hLNs_3dpi)
SWB_0002451	A6QLW0	BUB1	Upregulated (hLNs_3dpi)
SWB_0000320	A0A3Q1N5S6	N/A	Upregulated (hLNs_3dpi)
SWB_0004328	F1MWP1	BUB1B	Upregulated (hLNs_3dpi)
SWB_0018067	F1MWX1	LRRC38	Upregulated (hLNs_3dpi)
SWB_0004815			Upregulated (hLNs_3dpi)
SWB_0002006	G3N0Q8	AZU1	Upregulated (hLNs_3dpi)
SWB_0008221			Upregulated (hLNs_3dpi)
SWB_0018042	E1BMJ2	KLHL17	Upregulated (hLNs_3dpi)
SWB_0009301	G3X7B3	SIVA1	Upregulated (hLNs_3dpi)
SWB_0014038	E1BH89	MCM6	Upregulated (hLNs_3dpi)
SWB_0019579	Q28862	IBSP	Upregulated (hLNs_3dpi)
SWB_0001688	F1MNP7	SPC24	Upregulated (hLNs_3dpi)
SWB_0013916	Q3ZBK3	SPC25	Upregulated (hLNs_3dpi)
SWB_0001470	F2Z4G1	MEF2B	Upregulated (hLNs_3dpi)
SWB_0014790	Q6J1J1	BIRC5	Upregulated (hLNs_3dpi)
SWB_0008192	A0A3Q1LUE9	N/A	Upregulated (hLNs_3dpi)
SWB_0012247			Upregulated (hLNs_3dpi)
SWB_0014470	F1MR18	ZNF683	Upregulated (hLNs_3dpi)
SWB_0014940	F1N057	EFCAB3	Upregulated (hLNs_3dpi)
SWB_0007645	Q5E9K7	CCNE2	Upregulated (hLNs_3dpi)
SWB_0012041	Q24K21	DPCD	Upregulated (hLNs_3dpi)
SWB_0015958	A9Q1J5	MELK	Upregulated (hLNs_3dpi)
SWB_0019141	F1N4K4	MUTYH	Upregulated (hLNs_3dpi)
SWB_0021033	A0A3Q1M088	BOLA-DRB2	Upregulated (hLNs_3dpi)
SWB_0012506	F1MKK7	PKMYT1	Upregulated (hLNs_3dpi)
SWB_0018447	G5E6I1	CD1B5	Upregulated (hLNs_3dpi)
SWB_0004621	A0A452DJ93	N/A	Upregulated (hLNs_3dpi)
SWB_0019734	Q3MHR2	DCK	Upregulated (hLNs_3dpi)
SWB_0005749	Q3T0W0	TMEM86B	Upregulated (hLNs_3dpi)
SWB_0004892	E1BC42	GINS2	Upregulated (hLNs_3dpi)
SWB_0020270	Q3MHJ7	EEPD1	Upregulated (hLNs_3dpi)
SWB_0001614	E1B8I2	SYCE2	Upregulated (hLNs_3dpi)
SWB_0018181	F1N1F8	CENPF	Upregulated (hLNs_3dpi)
SWB_0020587	A0A3Q1MSK4	EZH2	Upregulated (hLNs_3dpi)
SWB_0011257	B9VPZ5	LF	Upregulated (hLNs_3dpi)
SWB_0019152	A6QPE8	KIF2C	Upregulated (hLNs_3dpi)
SWB_0018004	A2VE38	GABRD	Upregulated (hLNs_3dpi)
SWB_0010859	F1MFD9	OSBPL10	Upregulated (hLNs_3dpi)
SWB_0001001	A0A3Q1N3B9	HOXC10	Upregulated (hLNs_3dpi)
SWB_0016074	Q08DE6	AQP3	Upregulated (hLNs_3dpi)
SWB_0009560	A0A452DI35	NEIL3	Upregulated (hLNs_3dpi)
SWB_0009169	A0A3Q1N7W2	VRK1	Upregulated (hLNs_3dpi)
SWB_0008835	E1BPF2	TICRR	Upregulated (hLNs_3dpi)
SWB_0016561	Q2NL26	TKTL1	Upregulated (hLNs_3dpi)
SWB_0017493	F6Q6K1	CHEK1	Upregulated (hLNs_3dpi)
SWB_0012415	M5FKI2	CHTF18	Upregulated (hLNs_3dpi)
SWB_0006378	E1BG94	E2F1	Upregulated (hLNs_3dpi)
SWB_0019075	A0A140T8C7	ORC1	Upregulated (hLNs_3dpi)
SWB_0015577	G3MZA6	SLFN14	Upregulated (hLNs_3dpi)
SWB_0000683	Q27979	RDH5	Upregulated (hLNs_3dpi)
SWB_0013016			Upregulated (hLNs_3dpi)
SWB_0014698	A0A3Q1MT87	CD300LB	Upregulated (hLNs_3dpi)
SWB_0010207	A0A3Q1NEQ0	LOC525947	Upregulated (hLNs_3dpi)
SWB_0000323	F1N689	TEX52	Upregulated (hLNs_3dpi)
SWB_0006309	A0A3Q1MDS5	PCK1	Upregulated (hLNs_3dpi)
SWB_0005984	F1N1H5	MCM10	Upregulated (hLNs_3dpi)
SWB_0015625	F1MMS0	BRIP1	Upregulated (hLNs_3dpi)
SWB_0008399	F1MLG9	CENPK	Upregulated (hLNs_3dpi)
SWB_0005307	E1BHU5	ZBTB32	Upregulated (hLNs_3dpi)
SWB_0009652	A5D7N9	MIS18A	Upregulated (hLNs_3dpi)
SWB_0018305			Upregulated (hLNs_3dpi)
SWB_0011442	A7E3A9	DIAPH3	Upregulated (hLNs_3dpi)
SWB_0017324	Q2YDF8	CDCA5	Upregulated (hLNs_3dpi)
SWB_0016048	F1MG31	CDCA2	Upregulated (hLNs_3dpi)
SWB_0001784	A7E320	UHRF1	Upregulated (hLNs_3dpi)
SWB_0002791	A5PK21	CKAP2L	Upregulated (hLNs_3dpi)
SWB_0015517	E1BJ22	SPAG5	Upregulated (hLNs_3dpi)
SWB_0021288	G5E5N7	IL13RA2	Upregulated (hLNs_3dpi)
SWB_0009083	E1BMQ3	MIS18BP1	Upregulated (hLNs_3dpi)
SWB_0008384	Q1LZG6	CCNB1	Upregulated (hLNs_3dpi)
SWB_0001935	A0A3Q1LR63	HK3	Upregulated (hLNs_3dpi)
SWB_0009011	E1BIP7	LOC540321	Upregulated (hLNs_3dpi)
SWB_0009490	E1BCY7	PRAG1	Upregulated (hLNs_3dpi)
SWB_0014812	F1MKU2	CBX2	Upregulated (hLNs_3dpi)
SWB_0014962	A0A3Q1M3K6	N/A	Upregulated (hLNs_3dpi)
SWB_0001269			Upregulated (hLNs_3dpi)
SWB_0000984	F1MW01	ESPL1	Upregulated (hLNs_3dpi)
SWB_0010417	F1MR95	SGO1	Upregulated (hLNs_3dpi)
SWB_0001500	A6QPN6	IFI30	Upregulated (hLNs_3dpi)
SWB_0013435	A4IFF7	TCF19	Upregulated (hLNs_3dpi)
SWB_0004038			Upregulated (hLNs_3dpi)
SWB_0017138	E1BL74	TSPAN32	Upregulated (hLNs_3dpi)
SWB_0005745	A7MBB3	TMEM150B	Upregulated (hLNs_3dpi)
SWB_0011444	E1BMN2	DIAPH3	Upregulated (hLNs_3dpi)
SWB_0009489			Upregulated (hLNs_3dpi)
SWB_0002998	Q3ZBK8	CENPO	Upregulated (hLNs_3dpi)
SWB_0011398			Upregulated (hLNs_3dpi)
SWB_0010960	E1BC41	KIF15	Upregulated (hLNs_3dpi)
SWB_0011940	E1BF29	KIF11	Upregulated (hLNs_3dpi)
SWB_0004561	Q32PC4	CDKN3	Upregulated (hLNs_3dpi)
SWB_0009461	Q2TA06	AURKA	Upregulated (hLNs_3dpi)
SWB_0005298	A2VE23	DMKN	Upregulated (hLNs_3dpi)
SWB_0019124	A1L4Z4	RAD54L	Upregulated (hLNs_3dpi)
SWB_0005920	E1BFR5	MASTL	Upregulated (hLNs_3dpi)
SWB_0012382	A0A1K0FUD3	GLNC1	Upregulated (hLNs_3dpi)
SWB_0016144	F1MBJ8	CENPP	Upregulated (hLNs_3dpi)
SWB_0002752	A0A3Q1N018	BCL11A	Upregulated (hLNs_3dpi)
SWB_0008477	E1BM47	MROH2B	Upregulated (hLNs_3dpi)
SWB_0011445	E1BMN2	DIAPH3	Upregulated (hLNs_3dpi)
SWB_0017116	G3N2K1	IFITM10	Upregulated (hLNs_3dpi)
SWB_0018244	F1MM80	ASPM	Upregulated (hLNs_3dpi)
SWB_0007036	Q1LZF1	PAX6	Upregulated (hLNs_3dpi)
SWB_0008787			Upregulated (hLNs_3dpi)
SWB_0011893	F1N7G9	ZWINT	Upregulated (hLNs_3dpi)
SWB_0009911	Q02337	BDH1	Upregulated (hLNs_3dpi)
SWB_0018275	A0A3Q1MCI3	GPR25	Upregulated (hLNs_3dpi)
SWB_0001590	A0A3Q1LS12	C7H19orf67	Upregulated (hLNs_3dpi)
SWB_0017244	Q05B54	TMEM134	Upregulated (hLNs_3dpi)
SWB_0017908	Q2TBR7	CENPS	Upregulated (hLNs_3dpi)
SWB_0013683			Upregulated (hLNs_3dpi)
SWB_0004522	Q5EA83	HDC	Upregulated (hLNs_3dpi)
SWB_0020139	A0A3Q1MTX1	RAPGEF5	Upregulated (hLNs_3dpi)
SWB_0019705	A0A3Q1M181	NOA1A	Upregulated (hLNs_3dpi)
SWB_0004533	A0A3Q1NCH3	CEP152	Upregulated (hLNs_3dpi)
SWB_0019432	A4FV85	PDCD1	Upregulated (hLNs_3dpi)
SWB_0018716	E1BFI5	DCLRE1B	Upregulated (hLNs_3dpi)
SWB_0013287	A0A3Q1LUG9	TXNDC5	Upregulated (hLNs_3dpi)
SWB_0013313			Upregulated (hLNs_3dpi)
SWB_0012848	Q765N9	CLDN3	Upregulated (hLNs_3dpi)
SWB_0007110	A0A3Q1MQK5	MDK	Upregulated (hLNs_3dpi)
SWB_0015638	F1MUQ6	PRR11	Upregulated (hLNs_3dpi)
SWB_0001992	Q2V6R8	MADCAM1	Upregulated (hLNs_3dpi)
SWB_0020366	Q32LA7	H2AZ2	Upregulated (hLNs_3dpi)
SWB_0013434	Q58DK6	C6orf18	Upregulated (hLNs_3dpi)
SWB_0012355	F1MIY8	ADAM8	Upregulated (hLNs_3dpi)
SWB_0001588	Q17QJ0	ASF1B	Upregulated (hLNs_3dpi)
SWB_0008751	A0A3Q1MG57	ADAMTS17	Upregulated (hLNs_3dpi)
SWB_0020268	F1MBT6	ANLN	Upregulated (hLNs_3dpi)
SWB_0019987	A6QL93	TACC3	Upregulated (hLNs_3dpi)
SWB_0008042			Upregulated (hLNs_3dpi)
SWB_0012536			Upregulated (hLNs_3dpi)
SWB_0016721	F1MCP5	KIF4A	Upregulated (hLNs_3dpi)
SWB_0009095	A0A3Q1MJ91	STRC	Upregulated (hLNs_3dpi)
SWB_0008813	E1BNM5	ISG20	Upregulated (hLNs_3dpi)
SWB_0012534	F1N7Q0	SLX4	Upregulated (hLNs_3dpi)
SWB_0017314	F1MXS4	POLA2	Upregulated (hLNs_3dpi)
SWB_0019346	A0A3Q1LSS2	HES6	Upregulated (hLNs_3dpi)
SWB_0006241	F6Q7Q6	SLC17A9	Upregulated (hLNs_3dpi)
SWB_0012040	A0A3Q1M4A8	POLL	Upregulated (hLNs_3dpi)
SWB_0021430	G3X6J9	ANKRD26	Upregulated (hLNs_3dpi)
SWB_0014788	A0A452DJ65	TK1	Upregulated (hLNs_3dpi)
SWB_0000912	A0A3Q1N6B9	RACGAP1	Upregulated (hLNs_3dpi)
SWB_0000896	Q08DB3	TROAP	Upregulated (hLNs_3dpi)
SWB_0003049	Q1JPL0	N/A	Upregulated (hLNs_3dpi)
SWB_0005407	F1MSU8	PLEKHG2	Upregulated (hLNs_3dpi)
SWB_0012514	M5FK30	MMP25	Upregulated (hLNs_3dpi)
SWB_0006490	A0A3Q1N0W4	N/A	Upregulated (hLNs_3dpi)
SWB_0012926	Q2T9X5	N/A	Upregulated (hLNs_3dpi)
SWB_0016749	F1N0G9	ZNF25	Upregulated (hLNs_3dpi)
SWB_0003737	A0A3Q1ML96	LOC511136	Upregulated (hLNs_3dpi)
SWB_0004429	Q5E9B2	PCLAF	Upregulated (hLNs_3dpi)
SWB_0018958	E1BA57	DEPDC1	Upregulated (hLNs_3dpi)
SWB_0005750	F1MGT8	PTPRH	Upregulated (hLNs_3dpi)
SWB_0011300	F1MUX1	MBD4	Upregulated (hLNs_3dpi)
SWB_0019778	Q56JW7	CXCL13	Upregulated (hLNs_3dpi)
SWB_0005496	A0A3Q1LPF0	APOE	Upregulated (hLNs_3dpi)
SWB_0000397	E3W9A0	WC1-8	Upregulated (hLNs_3dpi)
SWB_0018054	E1BLC0	AGMAT	Upregulated (hLNs_3dpi)
SWB_0009328	G3MZE8	TEDC1	Upregulated (hLNs_3dpi)
SWB_0012537	M5FJR2	DNASE1	Upregulated (hLNs_3dpi)
SWB_0017879	F1N0U5	TNFRSF8	Upregulated (hLNs_3dpi)
SWB_0020453			Upregulated (hLNs_3dpi)
SWB_0015507	A7MBK6	TRAF4	Upregulated (hLNs_3dpi)
SWB_0019307	E1BB33	HJURP	Upregulated (hLNs_3dpi)
SWB_0008993	E1BJ99	LMAN1L	Upregulated (hLNs_3dpi)
SWB_0003936	A0A3Q1MF57	CENPJ	Upregulated (hLNs_3dpi)
SWB_0006279	A0A3Q1NLV1	SYCP2	Upregulated (hLNs_3dpi)
SWB_0002128			Upregulated (hLNs_3dpi)
SWB_0004397	A6QPV4	LRR1	Upregulated (hLNs_3dpi)
SWB_0008222			Upregulated (hLNs_3dpi)
SWB_0006475	Q17QY0	MYBL2	Upregulated (hLNs_3dpi)
SWB_0012804	F1N6B8	ITGAD	Upregulated (hLNs_3dpi)
SWB_0000508	A0A3Q1ML78	BCAT1	Upregulated (hLNs_3dpi)
SWB_0017849	P42201	SELP	Upregulated (hLNs_3dpi)
SWB_0015371	Q32KM0	ASGR1	Upregulated (hLNs_3dpi)
SWB_0008150	Q27956	LIF	Upregulated (hLNs_3dpi)
SWB_0008218	A7MBE8	UPB1	Upregulated (hLNs_3dpi)
SWB_0008545			Upregulated (hLNs_3dpi)
SWB_0013553	E1BFL4	CRIP3	Upregulated (hLNs_3dpi)
SWB_0009311	G3X7R6	CDCA4	Upregulated (hLNs_3dpi)
SWB_0006989	E1BK47	KLHL35	Upregulated (hLNs_3dpi)
SWB_0014553	Q56JZ2	PLA2G2A	Upregulated (hLNs_3dpi)
SWB_0016247	A0A452DI10	RNF183	Upregulated (hLNs_3dpi)
SWB_0008900	Q1RMT3	MTHFS	Upregulated (hLNs_3dpi)
SWB_0006198	A4IFH4	GINS1	Upregulated (hLNs_3dpi)
SWB_0014153	A0A3Q1LLH8	CDK15	Upregulated (hLNs_3dpi)
SWB_0021083	B6ULY5	WC1	Upregulated (hLNs_3dpi)
SWB_0014344			Upregulated (hLNs_3dpi)
SWB_0001620	Q2TBT5	RNASEH2A	Upregulated (hLNs_3dpi)
SWB_0013481	F1ABN6	AGER	Upregulated (hLNs_3dpi)
SWB_0016757	Q32P97	UXT	Upregulated (hLNs_3dpi)
SWB_0017725	A0A3Q1N2W6	RGS13	Upregulated (hLNs_3dpi)
SWB_0016498			Upregulated (hLNs_3dpi)
SWB_0001381	F1MLQ5	CHAT	Upregulated (hLNs_3dpi)
SWB_0018747	Q28042	OVGP1	Upregulated (hLNs_3dpi)
SWB_0014216	F1MAV4	BARD1	Upregulated (hLNs_3dpi)
SWB_0013266			Upregulated (hLNs_3dpi)
SWB_0005271	F1MYX6	SLC7A8	Upregulated (hLNs_3dpi)
SWB_0019396	F1N600	GPR35	Upregulated (hLNs_3dpi)
SWB_0009358	A0A3Q1MAR8	UBE2E1	Upregulated (hLNs_3dpi)
SWB_0017820	A0JN76	ZBTB18	Upregulated (hLNs_3dpi)
SWB_0003776	E1BDD7	ECT2L	Upregulated (hLNs_3dpi)
SWB_0007023	E1BDH4	KIF18A	Upregulated (hLNs_3dpi)
SWB_0016081	A0A3Q1NF41	KIF24	Upregulated (hLNs_3dpi)
SWB_0015652	G3MXZ0	LPO	Upregulated (hLNs_3dpi)
SWB_0016767	G3X6G5	SUV39H1	Upregulated (hLNs_3dpi)
SWB_0004141	E1B708	LCTL	Upregulated (hLNs_3dpi)
SWB_0017691			Upregulated (hLNs_3dpi)
SWB_0016759	Q5E9S9	SLC38A5	Upregulated (hLNs_3dpi)
SWB_0008858	E1BQ04	BLM	Upregulated (hLNs_3dpi)
SWB_0009930	A6YRR7	N/A	Upregulated (hLNs_3dpi)
SWB_0004945	A0A3Q1MB78	CDH15	Upregulated (hLNs_3dpi)
SWB_0001731	A0A3Q1M8R5	FBN3	Upregulated (hLNs_3dpi)
SWB_0019088	A6QQ94	DMRTA2	Upregulated (hLNs_3dpi)
SWB_0005293	A0A3Q1MRT6	FXYD5	Upregulated (hLNs_3dpi)
SWB_0004341	A0A3Q1M302	KNL1	Upregulated (hLNs_3dpi)
SWB_0004893	A0A3Q1N6S1	C18H16orf74	Upregulated (hLNs_3dpi)
SWB_0013482	F1ABP5	AGER	Upregulated (hLNs_3dpi)
SWB_0005325	A0A3Q1LLB7	MAPKBP1	Upregulated (hLNs_3dpi)
SWB_0003215	Q95L14	PTGES	Upregulated (hLNs_3dpi)
SWB_0021246	A0A3Q1LKH6	LOC617396	Upregulated (hLNs_3dpi)
SWB_0020141	F1N3K6	RAPGEF5	Upregulated (hLNs_3dpi)
SWB_0005387	G3N0X1	CCER2	Upregulated (hLNs_3dpi)
SWB_0009007	F1N7G4	ISLR2	Upregulated (hLNs_3dpi)
SWB_0004938	F1MCJ1	CDT1	Upregulated (hLNs_3dpi)
SWB_0001817	Q3ZBX2	ITGB1BP3	Upregulated (hLNs_3dpi)
SWB_0010023	A5D793	ECT2	Upregulated (hLNs_3dpi)
SWB_0006310	E1BLB7	RBM38	Upregulated (hLNs_3dpi)
SWB_0007939	E1BBQ0	KNTC1	Upregulated (hLNs_3dpi)
SWB_0016129	A5PJJ8	FANCC	Upregulated (hLNs_3dpi)
SWB_0009356	G3N2X5	UBE2E2	Upregulated (hLNs_3dpi)
SWB_0009164	E1B7Q2	AK7	Upregulated (hLNs_3dpi)
SWB_0006710			Upregulated (hLNs_3dpi)
SWB_0001424	Q2NKS0	LTC4S	Upregulated (hLNs_3dpi)
SWB_0012504	E1BN12	KREMEN2	Upregulated (hLNs_3dpi)
SWB_0006569	E1BJZ5	SALL4	Upregulated (hLNs_3dpi)
SWB_0014865	E1B8B1	LRRC45	Upregulated (hLNs_3dpi)
SWB_0020784			Upregulated (hLNs_3dpi)
SWB_0004104	F1ME62	CMYA5	Upregulated (hLNs_3dpi)
SWB_0010347	A5D9H4	CHAF1B	Upregulated (hLNs_3dpi)
SWB_0005661	E1BNV1	MYBPC2	Upregulated (hLNs_3dpi)
SWB_0016826	A0A3Q1M2T6	KLF8	Upregulated (hLNs_3dpi)
SWB_0005111	E1B8S3	ADAMTS18	Upregulated (hLNs_3dpi)
SWB_0015373	E1BJL5	CLEC10A	Upregulated (hLNs_3dpi)
SWB_0015070	A7YWM2	KRT40	Upregulated (hLNs_3dpi)
SWB_0004284	A0A3Q1LIW8	LOC112448555	Upregulated (hLNs_3dpi)
SWB_0014795	E1BLB4	DNAH17	Upregulated (hLNs_3dpi)
SWB_0018441	A6QQQ4	FCER1A	Upregulated (hLNs_3dpi)
SWB_0009220			Upregulated (hLNs_3dpi)
SWB_0012535			Upregulated (hLNs_3dpi)
SWB_0009783	F1MQF9	SLC9C1	Upregulated (hLNs_3dpi)
SWB_0011968	P06526	DNTT	Upregulated (hLNs_3dpi)
SWB_0005093	A7MBJ6	WDR59	Upregulated (hLNs_3dpi)
SWB_0010014	F1MXB6	KCNMB3	Upregulated (hLNs_3dpi)
SWB_0001528	F1MUZ6	ANKLE1	Upregulated (hLNs_3dpi)
SWB_0013260	P12260	F13A1	Upregulated (hLNs_3dpi)
SWB_0008041	E1BCZ1	BICDL1	Upregulated (hLNs_3dpi)
SWB_0009839	E1BMC0	POLQ	Upregulated (hLNs_3dpi)
SWB_0015223	F1MU29	TNFRSF13B	Upregulated (hLNs_3dpi)
SWB_0019467			Upregulated (hLNs_3dpi)
SWB_0004432	A4FV17	SNX22	Upregulated (hLNs_3dpi)
SWB_0015979	A0A3Q1MV57	CCDC180	Upregulated (hLNs_3dpi)
SWB_0004239	A6H7H9	EFS	Upregulated (hLNs_3dpi)
SWB_0011948	E1B8M0	CEP55	Upregulated (hLNs_3dpi)
SWB_0020856	A0A3Q1LSQ7	LOC521568	Upregulated (hLNs_3dpi)
SWB_0002018	F1MG24	ABCA1	Upregulated (hLNs_3dpi)
SWB_0017066	Q1JQC0	RASSF7	Upregulated (hLNs_3dpi)
SWB_0015550	E1BCE1	ATAD5	Upregulated (hLNs_3dpi)
SWB_0017762	E1BKJ3	CAPN8	Upregulated (hLNs_3dpi)
SWB_0013713	F1MRP6	COL11A2	Upregulated (hLNs_3dpi)
SWB_0011227	P22226	CATHL1	Upregulated (hLNs_3dpi)
SWB_0018599	Q17QP4	BNIPL	Upregulated (hLNs_3dpi)
SWB_0004342	Q2KJ94	RAD51	Upregulated (hLNs_3dpi)
SWB_0005883	Q32PC7	OTOR	Upregulated (hLNs_3dpi)
SWB_0016365	A0A3Q1MP62	ALKAL2	Upregulated (hLNs_3dpi)
SWB_0016547	C5HF06	AVPR2	Upregulated (hLNs_3dpi)
SWB_0019305	F1MZK6	MROH2A	Upregulated (hLNs_3dpi)
SWB_0012601			Upregulated (hLNs_3dpi)
SWB_0009290			Upregulated (hLNs_3dpi)
SWB_0007973	A0A3Q1M2W3	HVCN1	Upregulated (hLNs_3dpi)
SWB_0016885	G3X709	CYBB	Upregulated (hLNs_3dpi)
SWB_0003030	E1B8D0	GEN1	Upregulated (hLNs_3dpi)
SWB_0001945	E1BBZ1	MXD3	Upregulated (hLNs_3dpi)
SWB_0018729	F1MZ34	PPM1J	Upregulated (hLNs_3dpi)
SWB_0004398	F1MKI8	POLE2	Upregulated (hLNs_3dpi)
SWB_0008152	F1N366	OSM	Upregulated (hLNs_3dpi)
SWB_0003691	E1BCQ5	GABRR1	Upregulated (hLNs_3dpi)
SWB_0021057	E1BNW4	TMC4	Upregulated (hLNs_3dpi)
SWB_0000139	F1N6C8	SMC1B	Upregulated (hLNs_3dpi)
SWB_0009273	F1MNA1	TDRD9	Upregulated (hLNs_3dpi)
SWB_0002101	A0A3Q1MIK7	N/A	Upregulated (hLNs_3dpi)
SWB_0000396	A0A3Q1LH54	LOC101907335	Upregulated (hLNs_3dpi)
SWB_0018448	Q1L1H6	CD1B3	Upregulated (hLNs_3dpi)
SWB_0010726	A0A3Q1LR40	LIPG	Upregulated (hLNs_3dpi)
SWB_0005314	F1MS60	ARHGAP33	Upregulated (hLNs_3dpi)
SWB_0017940	F1MDK3	PER1	Upregulated (hLNs_3dpi)
SWB_0000509	A0A3Q1N886	IRAG2	Upregulated (hLNs_3dpi)
SWB_0013262	A4IFT3	LY86	Upregulated (hLNs_3dpi)
SWB_0011947			Upregulated (hLNs_3dpi)
SWB_0018808	Q9GKR3	VCAM1	Upregulated (hLNs_3dpi)
SWB_0019225	G3MXA3	BMP8B	Upregulated (hLNs_3dpi)
SWB_0010734	G3X7D1	SKA1	Upregulated (hLNs_3dpi)
SWB_0012986			Upregulated (hLNs_3dpi)
SWB_0006521	Q28203	CD40	Upregulated (hLNs_3dpi)
SWB_0019431	E1BMN0	NEU4	Upregulated (hLNs_3dpi)
SWB_0003048	A6QPL3	SLC66A3	Upregulated (hLNs_3dpi)
SWB_0002015	F1MWI8	GRIN3B	Upregulated (hLNs_3dpi)
SWB_0005577	Q2YDD6	SYNGR4	Upregulated (hLNs_3dpi)
SWB_0000036			Upregulated (hLNs_3dpi)
SWB_0010295	E1BIC4	AIRE	Upregulated (hLNs_3dpi)
SWB_0009951	P06504	CRYGS	Upregulated (hLNs_3dpi)
SWB_0003233	E1BDM4	FIBCD1	Upregulated (hLNs_3dpi)
SWB_0013581	P46065	GUCA1A	Upregulated (hLNs_3dpi)
SWB_0019578	F1MI46	SPP1	Upregulated (hLNs_3dpi)
SWB_0000335	E1BJU2	FGF23	Upregulated (hLNs_3dpi)
SWB_0000338	Q0VCU5	RAD51AP1	Upregulated (hLNs_3dpi)
SWB_0017682	E1BMB9	SLC45A3	Upregulated (hLNs_3dpi)
SWB_0020832	A0A3Q1N386	ATG13	Upregulated (hLNs_3dpi)
SWB_0021512	A0A3Q1LZY0	WC1.3	Upregulated (hLNs_3dpi)
SWB_0015374	G3MZ44	SLC16A11	Upregulated (hLNs_3dpi)
SWB_0014875			Upregulated (hLNs_3dpi)
SWB_0007478	E1BEL3	MYBL1	Upregulated (hLNs_3dpi)
SWB_0004285	F1MSQ0	N/A	Upregulated (hLNs_3dpi)
SWB_0011571	E1B8X8	BRCA2	Upregulated (hLNs_3dpi)
SWB_0004864	A0A3S5ZPS7	OSGIN1	Upregulated (hLNs_3dpi)
SWB_0009101	E1BHI0	WDR76	Upregulated (hLNs_3dpi)
SWB_0004116	F1N2L8	PTGER2	Upregulated (hLNs_3dpi)
SWB_0005456	A0A3Q1LFQ5	ARHGEF1	Upregulated (hLNs_3dpi)
SWB_0014330	Q1RMM4	SP140L	Upregulated (hLNs_3dpi)
SWB_0013408	F1MS12	TRIM15	Upregulated (hLNs_3dpi)
SWB_0006672	A0A3Q1M3D5	POU2AF1	Upregulated (hLNs_3dpi)
SWB_0017027	A0A3Q1LK34	IL3RA	Upregulated (hLNs_3dpi)
SWB_0014971			Upregulated (hLNs_3dpi)
SWB_0002614	F1N679	ANKRD53	Upregulated (hLNs_3dpi)
SWB_0018152	E1B7Q3	LAMC2	Upregulated (hLNs_3dpi)
SWB_0000382	A0A3Q1M739	PTPN6	Upregulated (hLNs_3dpi)
SWB_0004503	F1MX93	MYO5C	Upregulated (hLNs_3dpi)
SWB_0007952	Q3SZA1	RHOF	Upregulated (hLNs_3dpi)
SWB_0018637	Q32LC2	N/A	Upregulated (hLNs_3dpi)
SWB_0017500	A0A452DIQ9	SLC37A2	Upregulated (hLNs_3dpi)
SWB_0012033	E1BNZ8	TLX1	Upregulated (hLNs_3dpi)
SWB_0002229	A0A3Q1MEG8	CD74	Upregulated (hLNs_3dpi)
SWB_0003934			Upregulated (hLNs_3dpi)
SWB_0003480	G3N279	KCNQ5	Upregulated (hLNs_3dpi)
SWB_0013694			Upregulated (hLNs_3dpi)
SWB_0019727	A0A140T8D3	AMBN	Upregulated (hLNs_3dpi)
SWB_0016269	A0A3Q1M7K2	PAPPA	Upregulated (hLNs_3dpi)
SWB_0015939	Q0P5E3	ARHGEF39	Upregulated (hLNs_3dpi)
SWB_0003353			Upregulated (hLNs_3dpi)
SWB_0008231	F1MD24	SLC5A1	Upregulated (hLNs_3dpi)
SWB_0010923	Q3ZC17	MOBP	Upregulated (hLNs_3dpi)
SWB_0007064	A0A3Q1MDF5	EHF	Upregulated (hLNs_3dpi)
SWB_0018033	A5PJH6	TNFRSF4	Upregulated (hLNs_3dpi)
SWB_0006361	A0A3Q1LVT5	DNMT3B	Upregulated (hLNs_3dpi)
SWB_0006600	F1MX56	GPR83	Upregulated (hLNs_3dpi)
SWB_0018825	F1MU59	PLPPR5	Upregulated (hLNs_3dpi)
SWB_0016368	G3X6T4	N/A	Upregulated (hLNs_3dpi)
SWB_0014965	Q2KIK5	LOC767871	Upregulated (hLNs_3dpi)
SWB_0014908	E1BBK2	MILR1	Upregulated (hLNs_3dpi)
SWB_0014724	Q2YDH3	NT5C	Upregulated (hLNs_3dpi)
SWB_0000465	A0A3Q1M9S5	PLBD1	Upregulated (hLNs_3dpi)
SWB_0006653			Upregulated (hLNs_3dpi)
SWB_0018826	F1MU59	PLPPR5	Upregulated (hLNs_3dpi)
SWB_0017234	A0A3Q1LKF2	LOC508879	Upregulated (hLNs_3dpi)
SWB_0001894	F1MET4	MEGF10	Upregulated (hLNs_3dpi)
SWB_0013582	A0A3Q1LLX1	C23H6orf132	Upregulated (hLNs_3dpi)
SWB_0003682	E1BIQ6	BACH2	Upregulated (hLNs_3dpi)
SWB_0018031	F1MYI9	C1QTNF12	Upregulated (hLNs_3dpi)
SWB_0016946	F1MRZ3	ADGRG2	Upregulated (hLNs_3dpi)
SWB_0015267	Q1LZD0	ADORA2B	Upregulated (hLNs_3dpi)
SWB_0005309	A0A3Q1LLA3	IGFLR1	Upregulated (hLNs_3dpi)
SWB_0009299	G5E5C0	INF2	Upregulated (hLNs_3dpi)
SWB_0006624	Q3SYW8	BIRC3	Upregulated (hLNs_3dpi)
SWB_0005657	E1BJW6	NAPSA	Upregulated (hLNs_3dpi)
SWB_0010951			Upregulated (hLNs_3dpi)
SWB_0018959	A0A140T8B8	RPE65	Upregulated (hLNs_3dpi)
SWB_0009493	Q08DH3	TRMT9B	Upregulated (hLNs_3dpi)
SWB_0004348	Q2KJJ7	SPINT1	Upregulated (hLNs_3dpi)
SWB_0004329	E1BA03	PAK6	Upregulated (hLNs_3dpi)
SWB_0006973			Upregulated (hLNs_3dpi)
SWB_0007732	Q95LA9	TLR2	Upregulated (hLNs_3dpi)
SWB_0007109	A0A3Q1N653	DGKZ	Upregulated (hLNs_3dpi)
SWB_0018621	Q148C7	N/A	Upregulated (hLNs_3dpi)
SWB_0012373	F1MTF9	IL9R	Upregulated (hLNs_3dpi)
SWB_0021549	F1MUC1	LOC515333	Upregulated (hLNs_3dpi)
SWB_0005460	E1BF48	CD177	Upregulated (hLNs_3dpi)
SWB_0021650	A0A3Q1LXZ2	LOC521568	Upregulated (hLNs_3dpi)
SWB_0017519	A0A3Q1M5X4	M-SAA3.2	Upregulated (hLNs_3dpi)
SWB_0008197	A0A3Q1MK50	N/A	Upregulated (hLNs_3dpi)
SWB_0011789	A0A3Q1MN36	MYO16	Upregulated (hLNs_3dpi)
SWB_0012713	E1BBE5	IL21R	Upregulated (hLNs_3dpi)
SWB_0006203	A0A3Q1MIQ4	RGS19	Upregulated (hLNs_3dpi)
SWB_0013603	F1MNL2	TREML2	Upregulated (hLNs_3dpi)
SWB_0000569	F1MWW8	TMPRSS6	Upregulated (hLNs_3dpi)
SWB_0016725	A0A452DI75	DGAT2L6	Upregulated (hLNs_3dpi)
SWB_0015398	A0A3Q1MKF4	SCIMP	Upregulated (hLNs_3dpi)
SWB_0012461	E1B729	HS3ST6	Upregulated (hLNs_3dpi)
SWB_0011099	F1MZX0	PRKCD	Upregulated (hLNs_3dpi)
SWB_0018281	G3MZ07	CACNA1S	Upregulated (hLNs_3dpi)
SWB_0007878	E1BIF0	POLE	Upregulated (hLNs_3dpi)
SWB_0005660	F1MMZ5	SPIB	Upregulated (hLNs_3dpi)
SWB_0008684	Q27ID4	TERT	Upregulated (hLNs_3dpi)
SWB_0013478	A6H775	EGFL8	Upregulated (hLNs_3dpi)
SWB_0017268	Q0III9	ACTN3	Upregulated (hLNs_3dpi)
SWB_0020339	A4IFL8	NFE2L3	Upregulated (hLNs_3dpi)
SWB_0001719	F1MK01	MCEMP1	Upregulated (hLNs_3dpi)
SWB_0002635	Q0VD52	RASGRP3	Upregulated (hLNs_3dpi)
SWB_0018038	F1N376	LOC526769	Upregulated (hLNs_3dpi)
SWB_0012796	F1MUB9	PRSS8	Upregulated (hLNs_3dpi)
SWB_0004837			Upregulated (hLNs_3dpi)
SWB_0014342	F1MY53	NMUR1	Upregulated (hLNs_3dpi)
SWB_0010320	A0A3Q1MU29	SLC19A1	Upregulated (hLNs_3dpi)
SWB_0015769	Q2KJD8	CDKN2B	Upregulated (hLNs_3dpi)
SWB_0020565	A0A452DJ16	FAM131B	Upregulated (hLNs_3dpi)
SWB_0018311			Upregulated (hLNs_3dpi)
SWB_0018001			Upregulated (hLNs_3dpi)
SWB_0012121	A0A3Q1M8J5	NRAP	Upregulated (hLNs_3dpi)
SWB_0008418	E1BLB3	DEPDC1B	Upregulated (hLNs_3dpi)
SWB_0020120	A0A3Q1NHU6	HDAC9	Upregulated (hLNs_3dpi)
SWB_0003937	Q0IIC7	TTLL2	Upregulated (hLNs_3dpi)
SWB_0007479			Upregulated (hLNs_3dpi)
SWB_0005500	E1BA69	ZNF296	Upregulated (hLNs_3dpi)
SWB_0016500	F1N2A6	PIEZO2	Upregulated (hLNs_3dpi)
SWB_0006723	V6F977	SIK3	Downregulated (hLNs_3dpi)
SWB_0007247	F1MWH3	CYP11B1	Downregulated (hLNs_3dpi)
SWB_0007246	F1MWH3	CYP11B1	Downregulated (hLNs_3dpi)
SWB_0014316	F1MZL5	SPHKAP	Downregulated (hLNs_3dpi)
SWB_0019540	A0A3Q1MRL0	ADH1C	Downregulated (hLNs_3dpi)
SWB_0010261	F6QX08	TFF2	Downregulated (hLNs_3dpi)
SWB_0002392	F1MFR8	N/A	Downregulated (hLNs_3dpi)
SWB_0004079	A7MBA3	CRHBP	Downregulated (hLNs_3dpi)
SWB_0003116	Q04752	NR5A1	Downregulated (hLNs_3dpi)
SWB_0017862	G5E5R0	FMO1	Downregulated (hLNs_3dpi)
SWB_0007812	A6QLZ1	MGARP	Downregulated (hLNs_3dpi)
SWB_0013472	G3X6I9	N/A	Downregulated (hLNs_3dpi)
SWB_0010524	A5D7F2	SYT4	Downregulated (hLNs_3dpi)
SWB_0016745	A0A3Q1MLX2	RGN	Downregulated (hLNs_3dpi)
SWB_0000973	F1MU12	KRT8	Downregulated (hLNs_3dpi)
SWB_0021268	A0A3Q1MB23	ABCB1	Downregulated (hLNs_3dpi)
SWB_0017134	P17289	TH	Downregulated (hLNs_3dpi)
SWB_0009596	A0A3Q1LNJ1	CSMD1	Downregulated (hLNs_3dpi)
SWB_0000774	A2VDS9	AVPR1A	Downregulated (hLNs_3dpi)
SWB_0002948	A6QPL2	FNDC4	Downregulated (hLNs_3dpi)
SWB_0002895			Downregulated (hLNs_3dpi)
SWB_0007624			Downregulated (hLNs_3dpi)
SWB_0005788	G3MZ79	ZIM2	Downregulated (hLNs_3dpi)
SWB_0002063	F1MER8	FSTL4	Downregulated (hLNs_3dpi)
SWB_0019682	Q08DN2	LNX1	Downregulated (hLNs_3dpi)
SWB_0019541	Q0P581	ADH6	Downregulated (hLNs_3dpi)
SWB_0001016	F1N3V8	PPP1R1A	Downregulated (hLNs_3dpi)
SWB_0018224	F6PTG3	HSD11B1	Downregulated (hLNs_3dpi)
SWB_0015934	Q2TBR5	FAM166B	Downregulated (hLNs_3dpi)
SWB_0013985	A0A3Q1LPZ7	GALNT13	Downregulated (hLNs_3dpi)
SWB_0005790	A0A3Q1LMU6	PEG3	Downregulated (hLNs_3dpi)
SWB_0016697	A0A452DJK8	CITED1	Downregulated (hLNs_3dpi)
SWB_0010129			Downregulated (hLNs_3dpi)
SWB_0005789			Downregulated (hLNs_3dpi)
SWB_0001382	F1MWG1	OGDHL	Downregulated (hLNs_3dpi)
SWB_0007024	F1MFZ3	KCNA4	Downregulated (hLNs_3dpi)
SWB_0021267	A0A3Q1N5G8	LOC100296627	Downregulated (hLNs_3dpi)
SWB_0009594	A0A3Q1LNJ1	CSMD1	Downregulated (hLNs_3dpi)
SWB_0008012	E1BK57	TBX3	Downregulated (hLNs_3dpi)
SWB_0020230	Q17QP5	SFRP4	Downregulated (hLNs_3dpi)
SWB_0016511	E1B910	PRRG3	Downregulated (hLNs_3dpi)
SWB_0013782	F1MLR9	MYO7B	Downregulated (hLNs_3dpi)
SWB_0020681	F1MM97	SHH	Downregulated (hLNs_3dpi)
SWB_0005669	G5E618	SHANK1	Downregulated (hLNs_3dpi)
SWB_0018123	A0A3Q1LWR5	FAM163A	Downregulated (hLNs_3dpi)
SWB_0000601	E1BP08	BPIFC	Downregulated (hLNs_3dpi)
SWB_0004587	A0A3Q1LTF7	ARMH4	Downregulated (hLNs_3dpi)
SWB_0005058	A0A452DIM4	CCDC113	Downregulated (hLNs_3dpi)
SWB_0005791			Downregulated (hLNs_3dpi)
SWB_0004075	E1BLJ9	SV2C	Downregulated (hLNs_3dpi)
SWB_0002254	G0T3G6	GRIA1	Downregulated (hLNs_3dpi)
SWB_0011718	A0A3Q1LLT5	N/A	Downregulated (hLNs_3dpi)
SWB_0006807	A0A3Q1M7P8	GRAMD1B	Downregulated (hLNs_3dpi)
SWB_0013878	E1BPX7	RAPGEF4	Downregulated (hLNs_3dpi)
SWB_0003829	F1MC70	CCDC170	Downregulated (hLNs_3dpi)
SWB_0018180	Q8HY88	KCNK2	Downregulated (hLNs_3dpi)
SWB_0006463			Downregulated (hLNs_3dpi)
SWB_0011782	A4IFM1	FAM155A	Downregulated (hLNs_3dpi)
SWB_0002894	A0A3Q1MRS8	MEIS1	Downregulated (hLNs_3dpi)
SWB_0001413	Q08DQ2	GFPT2	Downregulated (hLNs_3dpi)
SWB_0009466	A3KN34	NRG1	Downregulated (hLNs_3dpi)
SWB_0011640			Downregulated (hLNs_3dpi)
SWB_0017584	E1BCJ5	DLG2	Downregulated (hLNs_3dpi)
SWB_0012178	F1MNW2	FGFR2	Downregulated (hLNs_3dpi)
SWB_0004043	F1N467	KCNN2	Downregulated (hLNs_3dpi)
SWB_0008820	A0A3Q1M3E7	N/A	Downregulated (hLNs_3dpi)
SWB_0006039	Q1RMX1	BAMBI	Downregulated (hLNs_3dpi)
SWB_0006060	Q08E59	C13H20ORF12	Downregulated (hLNs_3dpi)
SWB_0003156			Downregulated (hLNs_3dpi)
SWB_0014935	E1BFD3	MARCHF10	Downregulated (hLNs_3dpi)
SWB_0002505	A0A3Q1M204	CRACDL	Downregulated (hLNs_3dpi)
SWB_0016510			Downregulated (hLNs_3dpi)
SWB_0009592	A0A3Q1LIU1	CSMD2	Downregulated (hLNs_3dpi)
SWB_0019450	F6QPI1	NDNF	Downregulated (hLNs_3dpi)
SWB_0012758	A0A3Q1M3Z8	QPRT	Downregulated (hLNs_3dpi)
SWB_0008867	F1N5U0	ALPK3	Downregulated (hLNs_3dpi)
SWB_0010136			Downregulated (hLNs_3dpi)
SWB_0012179			Downregulated (hLNs_3dpi)
SWB_0003522	A0A3Q1MWC7	ME1	Downregulated (hLNs_3dpi)
SWB_0017595	Q0VCX7	ME3	Downregulated (hLNs_3dpi)
SWB_0003115	F1MYG4	ADGRD2	Downregulated (hLNs_3dpi)
SWB_0019823	E1BKT4	PTPN13	Downregulated (hLNs_3dpi)
SWB_0017409	F1N4J4	SYT7	Downregulated (hLNs_3dpi)
SWB_0007623	Q3T135	OSR2	Downregulated (hLNs_3dpi)
SWB_0011124	A0A452DI36	ALAS1	Downregulated (hLNs_3dpi)
SWB_0001136	E1BFV2	MAP3K21	Downregulated (hLNs_3dpi)
SWB_0003032	A0A3Q1MET3	VSNL1	Downregulated (hLNs_3dpi)
SWB_0014306	F1MZU6	COL4A3	Downregulated (hLNs_3dpi)
SWB_0008078	F1MSC3	ACACB	Downregulated (hLNs_3dpi)
SWB_0004412	F1MPS6	ABHD12B	Downregulated (hLNs_3dpi)
SWB_0019645	E1BIW2	BEND4	Downregulated (hLNs_3dpi)
SWB_0015731	Q2KIR8	TDH	Downregulated (hLNs_3dpi)
SWB_0004083	A0A3Q1MW04	PDE8B	Downregulated (hLNs_3dpi)
SWB_0007017	A0A3Q1LJ19	LGR4	Downregulated (hLNs_3dpi)
SWB_0016273	Q5E9L2	BRINP1	Downregulated (hLNs_3dpi)
SWB_0013488	Q5E9G0	GSTA4	Downregulated (hLNs_3dpi)
SWB_0013314	A0A3Q1LFL0	PHACTR1	Downregulated (hLNs_3dpi)
SWB_0000233	A0A3Q1MMH5	CACNA1I	Downregulated (hLNs_3dpi)
SWB_0009595	A0A3Q1LNJ1	CSMD1	Downregulated (hLNs_3dpi)
SWB_0010137	A2VE63	PLSCR4	Downregulated (hLNs_3dpi)
SWB_0008097	E1BC55	KIAA1671	Downregulated (hLNs_3dpi)
SWB_0011925	E1BJJ0	SLC16A12	Downregulated (hLNs_3dpi)
SWB_0013939	F1MBA2	GRB14	Downregulated (hLNs_3dpi)
SWB_0007388	F1MGN4	N/A	Downregulated (hLNs_3dpi)
SWB_0020516	F1MKV4	KIAA1549	Downregulated (hLNs_3dpi)
SWB_0009199			Downregulated (hLNs_3dpi)
SWB_0007910	A4IFC6	SCARB1	Downregulated (hLNs_3dpi)
SWB_0011684	G3N318	DACH1	Downregulated (hLNs_3dpi)
SWB_0012826	E1BDZ7	CALN1	Downregulated (hLNs_3dpi)
SWB_0015903	F1MFL0	PRUNE2	Downregulated (hLNs_3dpi)
SWB_0019641	A0A3Q1MKV4	LIMCH1	Downregulated (hLNs_3dpi)
SWB_0010637			Downregulated (hLNs_3dpi)
SWB_0009111	E1BEH7	TC2N	Downregulated (hLNs_3dpi)
SWB_0002939	E1BBZ8	FOSL2	Downregulated (hLNs_3dpi)
SWB_0016165			Downregulated (hLNs_3dpi)
SWB_0007584	A7E349	RIMS2	Downregulated (hLNs_3dpi)
SWB_0004472	G5E5V6	CGNL1	Downregulated (hLNs_3dpi)
SWB_0003533	Q1RMU1	RSPO3	Downregulated (hLNs_3dpi)
SWB_0001709	A0A3Q1LMR3	INSR	Downregulated (hLNs_3dpi)
SWB_0019552	A0A3Q1LPS1	UNC5C	Downregulated (hLNs_3dpi)
SWB_0018576	F1MUI1	TDRKH	Downregulated (hLNs_3dpi)
SWB_0002615	P31407	ATP6V1B1	Downregulated (hLNs_3dpi)
SWB_0008348	F1N5F9	FAM169A	Downregulated (hLNs_3dpi)
SWB_0009541	F1MYB0	STOX2	Downregulated (hLNs_3dpi)
SWB_0016485	Q17QF6	LDOC1	Downregulated (hLNs_3dpi)
SWB_0012570	E1BJN6	SEC14L5	Downregulated (hLNs_3dpi)
SWB_0014929	P10897	CYB561	Downregulated (hLNs_3dpi)
SWB_0003728	A0A3Q1MDW0	AKAP7	Downregulated (hLNs_3dpi)
SWB_0011683	F1MDU0	DACH1	Downregulated (hLNs_3dpi)
SWB_0007250	Q1RMQ4	LYNX1	Downregulated (hLNs_3dpi)
SWB_0006393	E1B8N8	TP53INP2	Downregulated (hLNs_3dpi)
SWB_0019524	E1BQ28	SLC39A8	Downregulated (hLNs_3dpi)
SWB_0001117	E1BN28	FMN2	Downregulated (hLNs_3dpi)
SWB_0014053	Q29RK7	LYPD1	Downregulated (hLNs_3dpi)
SWB_0005176	Q3ZCE5	HSD11B2	Downregulated (hLNs_3dpi)
SWB_0003524	F1N3V0	ME1	Downregulated (hLNs_3dpi)
SWB_0016956	A0A3Q1MI31	NHS	Downregulated (hLNs_3dpi)
SWB_0003678	F1N780	EPHA7	Downregulated (hLNs_3dpi)
SWB_0001793	A0A3Q1MBG9	PLIN4	Downregulated (hLNs_3dpi)
SWB_0004275	Q0II74	TMEM253	Downregulated (hLNs_3dpi)
SWB_0000298	A0A3Q1MDD7	CACNA1C	Downregulated (hLNs_3dpi)
SWB_0004600	Q1LZ76	RTN1	Downregulated (hLNs_3dpi)
SWB_0006494	E1BAU5	LOC512548	Downregulated (hLNs_3dpi)
SWB_0001805			Downregulated (hLNs_3dpi)
SWB_0002395	A0A3Q1MRC3	EFNA5	Downregulated (hLNs_3dpi)
SWB_0019551	A0A3Q1M046	UNC5C	Downregulated (hLNs_3dpi)
SWB_0001309	F1MSI9	DLG5	Downregulated (hLNs_3dpi)
SWB_0009651	E1B934	MRAP	Downregulated (hLNs_3dpi)
SWB_0007018			Downregulated (hLNs_3dpi)
SWB_0003043	E1B8U3	GREB1	Downregulated (hLNs_3dpi)
SWB_0001710			Downregulated (hLNs_3dpi)
SWB_0012660	Q9BEA2	ACSM1	Downregulated (hLNs_3dpi)
SWB_0014054	B4XF06	GPR39	Downregulated (hLNs_3dpi)
SWB_0014305			Downregulated (hLNs_3dpi)
SWB_0009505	A0A3Q1MF81	SLC7A2	Downregulated (hLNs_3dpi)
SWB_0004470	A0A3Q1N3X0	MYZAP	Downregulated (hLNs_3dpi)
SWB_0011052			Downregulated (hLNs_3dpi)
SWB_0020906	A2VE92	CD55	Downregulated (hLNs_3dpi)
SWB_0001794	A0A3Q1MBG9	PLIN4	Downregulated (hLNs_3dpi)
SWB_0014267	P56722	PTPRN	Downregulated (hLNs_3dpi)
SWB_0008932	A0A3Q1NBP1	PCSK6	Downregulated (hLNs_3dpi)
SWB_0019653	F1MHX4	GABRA2	Downregulated (hLNs_3dpi)
SWB_0011069	Q1LZ86	ABHD6	Downregulated (hLNs_3dpi)
SWB_0003157	F6R0H3	STXBP1	Downregulated (hLNs_3dpi)
SWB_0010663	F1MNJ4	APCDD1	Downregulated (hLNs_3dpi)
SWB_0016584	F1N446	PCDH11X	Downregulated (hLNs_3dpi)
SWB_0020410	G3MWQ8	CPED1	Downregulated (hLNs_3dpi)
SWB_0007312	G3N1D1	KCNK9	Downregulated (hLNs_3dpi)
SWB_0016062	Q17QK4	EPHX2	Downregulated (hLNs_3dpi)
SWB_0011437	E1BMG9	ALDH1L1	Downregulated (hLNs_3dpi)
SWB_0011186	E1BMN9	BSN	Downregulated (hLNs_3dpi)
SWB_0009814	A0A3Q1LZA2	LSAMP	Downregulated (hLNs_3dpi)
SWB_0012617	A0A3Q1MSA2	MRTFB	Downregulated (hLNs_3dpi)
SWB_0004053	Q3SZU4	CDO1	Downregulated (hLNs_3dpi)
SWB_0020559	F1N5D4	EPHB6	Downregulated (hLNs_3dpi)
SWB_0006559	A0A3Q1LU26	RIPOR3	Downregulated (hLNs_3dpi)
SWB_0008774	F1MBY7	ARRDC4	Downregulated (hLNs_3dpi)
SWB_0001310	A0A3Q1LHZ6	DLG5	Downregulated (hLNs_3dpi)
SWB_0007819	F1N2W7	PCDH10	Downregulated (hLNs_3dpi)
SWB_0001906	A0A3Q1MN06	PRDM6	Downregulated (hLNs_3dpi)
SWB_0017868	A0A3Q1MDN4	DNM3	Downregulated (hLNs_3dpi)
SWB_0002000	Q1LZB9	FSTL3	Downregulated (hLNs_3dpi)
SWB_0020226	E1BLM2	NRCAM	Downregulated (hLNs_3dpi)
SWB_0002182	P03968	FGF1	Downregulated (hLNs_3dpi)
SWB_0008931	F1MCT1	PCSK6	Downregulated (hLNs_3dpi)
SWB_0000592	A0A3Q1NK18	LARGE1	Downregulated (hLNs_3dpi)
SWB_0003907	A0A3Q1M5R1	PDE10A	Downregulated (hLNs_3dpi)
SWB_0014055	A6QL92	SLC35F5	Downregulated (hLNs_3dpi)
SWB_0012915	F1MF47	TFR2	Downregulated (hLNs_3dpi)
SWB_0000791	F1MPX8	GRIP1	Downregulated (hLNs_3dpi)
SWB_0010033	A0JNI9	SLC7A14	Downregulated (hLNs_3dpi)
SWB_0011565	E1BAI2	KL	Downregulated (hLNs_3dpi)
SWB_0012436	F1MQV2	CACNA1H	Downregulated (hLNs_3dpi)
SWB_0017647	F1MRD9	ETNK2	Downregulated (hLNs_3dpi)
SWB_0003841	F1MVE4	CNKSR3	Downregulated (hLNs_3dpi)
SWB_0016675	G3X7I7	ZNF711	Downregulated (hLNs_3dpi)
SWB_0014950	A0A452DJJ9	MAPT	Downregulated (hLNs_3dpi)
SWB_0007736	A4IF63	TRIM2	Downregulated (hLNs_3dpi)
SWB_0008759	F1N241	TTC23	Downregulated (hLNs_3dpi)
SWB_0014319	F1N5P0	DNER	Downregulated (hLNs_3dpi)
SWB_0019751	E1BBE2	EREG	Downregulated (hLNs_3dpi)
SWB_0008048	P00593	PLA2G1B	Downregulated (hLNs_3dpi)
SWB_0008765	E2J5T6	IGF1R	Downregulated (hLNs_3dpi)
SWB_0014515	Q2KI09	TCEA3	Downregulated (hLNs_3dpi)
SWB_0006420	A0A3Q1LQH5	EPB41L1	Downregulated (hLNs_3dpi)
SWB_0017962	F1MFF9	CHD5	Downregulated (hLNs_3dpi)
SWB_0007524	A6QR60	CRISPLD1	Downregulated (hLNs_3dpi)
SWB_0014204	Q08D92	ACADL	Downregulated (hLNs_3dpi)
SWB_0011312	A6QNW4	SYN1	Downregulated (hLNs_3dpi)
SWB_0004951	A0A3Q1MH74	DPEP1	Downregulated (hLNs_3dpi)
SWB_0015742	A0A3Q1LU31	KIF13B	Downregulated (hLNs_3dpi)
SWB_0002765	F1N2S5	SH3RF3	Downregulated (hLNs_3dpi)
SWB_0011638	A0A3Q1N4Q6	TNFRSF19	Downregulated (hLNs_3dpi)
SWB_0000593	A0A3Q1NK18	LARGE1	Downregulated (hLNs_3dpi)
SWB_0020070	A0A3Q1LK26	SGCE	Downregulated (hLNs_3dpi)
SWB_0011143	A0A3Q1MT94	DOCK3	Downregulated (hLNs_3dpi)
SWB_0014997	E1BL68	MPP2	Downregulated (hLNs_3dpi)
SWB_0015684	F1MY58	TOM1L1	Downregulated (hLNs_3dpi)
SWB_0011620	A0A3Q1MA38	WASF3	Downregulated (hLNs_3dpi)
SWB_0019801	Q2KIA4	SCD5	Downregulated (hLNs_3dpi)
SWB_0016033	F1MFT2	R3HCC1	Downregulated (hLNs_3dpi)
SWB_0012430	A0A3Q1MR11	N/A	Downregulated (hLNs_3dpi)
SWB_0012509	M5FI47	TNFRSF12A	Downregulated (hLNs_3dpi)
SWB_0003523	F1N3V0	ME1	Downregulated (hLNs_3dpi)
SWB_0012432			Downregulated (hLNs_3dpi)
SWB_0014304	Q29442	COL4A4	Downregulated (hLNs_3dpi)
SWB_0002766			Downregulated (hLNs_3dpi)
SWB_0005862	E1B993	ANKEF1	Downregulated (hLNs_3dpi)
SWB_0006412	F1MZZ8	SPAG4	Downregulated (hLNs_3dpi)
SWB_0020026	A0A3Q1N5W1	COBL	Downregulated (hLNs_3dpi)
SWB_0004044	Q766U8	SK2	Downregulated (hLNs_3dpi)
SWB_0008132	A0A3Q1M425	EMID1	Downregulated (hLNs_3dpi)
SWB_0019168	A7MBJ4	PTPRF	Downregulated (hLNs_3dpi)
SWB_0008049	A0A3Q1LVB0	MSI1	Downregulated (hLNs_3dpi)
SWB_0012581	M5FHM7	ABAT	Downregulated (hLNs_3dpi)
SWB_0004601	F1MQZ0	RTN1	Downregulated (hLNs_3dpi)
SWB_0004471	A0A3Q1MAJ2	CGNL1	Downregulated (hLNs_3dpi)
SWB_0009421			Downregulated (hLNs_3dpi)
SWB_0003641	E1BB94	BVES	Downregulated (hLNs_3dpi)
SWB_0002391			Downregulated (hLNs_3dpi)
SWB_0017764	F1MWG7	TP53BP2	Downregulated (hLNs_3dpi)
SWB_0011048	E1B930	C22H3orf49	Downregulated (hLNs_3dpi)
SWB_0012478	M5FHZ3	CASKIN1	Downregulated (hLNs_3dpi)
SWB_0018916	A0A3Q1MW02	ADGRL2	Downregulated (hLNs_3dpi)
SWB_0001346	F1MCE7	BMPR1A	Downregulated (hLNs_3dpi)
SWB_0012017	Q9TT94	SCD	Downregulated (hLNs_3dpi)
SWB_0010531	A0A3Q1MND7	FHOD3	Downregulated (hLNs_3dpi)
SWB_0009932	Q6L708	CLDN1	Downregulated (hLNs_3dpi)
SWB_0004798	F1N7B8	EML5	Downregulated (hLNs_3dpi)
SWB_0003908			Downregulated (hLNs_3dpi)
SWB_0017320	Q8WMV1	TM7SF2	Downregulated (hLNs_3dpi)
SWB_0020318	G3N181	TRIL	Downregulated (hLNs_3dpi)
SWB_0016940	E1BF55	MAP7D2	Downregulated (hLNs_3dpi)
SWB_0005677	F1MLB5	KLK4	Downregulated (hLNs_3dpi)
SWB_0011256	Q2KHU2	LRRC2	Downregulated (hLNs_3dpi)
SWB_0000149	A0A3Q1LVZ5	PHF21B	Downregulated (hLNs_3dpi)
SWB_0007242	F1MDR2	LY6H	Downregulated (hLNs_3dpi)
SWB_0020535			Downregulated (hLNs_3dpi)
SWB_0016503	A0A3Q1LRH7	MAMLD1	Downregulated (hLNs_3dpi)
SWB_0016716	F1N2F6	TEX11	Downregulated (hLNs_3dpi)
SWB_0019639	A0A3Q1LK04	UCHL1	Downregulated (hLNs_3dpi)
SWB_0018761	F1N1Q2	SLC6A17	Downregulated (hLNs_3dpi)
SWB_0013171	A0A3Q1MBS0	N/A	Downregulated (hLNs_3dpi)
SWB_0004082	A0A3Q1LSN2	PDE8B	Downregulated (hLNs_3dpi)
SWB_0015707	Q5E9N4	AADAT	Downregulated (hLNs_3dpi)
SWB_0016717	F1N2F6	TEX11	Downregulated (hLNs_3dpi)
SWB_0018834	E1B7S9	TLCD4	Downregulated (hLNs_3dpi)
SWB_0014279			Downregulated (hLNs_3dpi)
SWB_0009700	F1N199	ROBO2	Downregulated (hLNs_3dpi)
SWB_0014290			Downregulated (hLNs_3dpi)
SWB_0017749	G5E5D4	MARK1	Downregulated (hLNs_3dpi)
SWB_0005425	E1BLT3	SPTBN4	Downregulated (hLNs_3dpi)
SWB_0000824	F1MJ53	KIF21A	Downregulated (hLNs_3dpi)
SWB_0001857	Q2YDF7	JSRP1	Downregulated (hLNs_3dpi)
SWB_0012853	E1BLS1	MLXIPL	Downregulated (hLNs_3dpi)
SWB_0005974	E1B836	ENKUR	Downregulated (hLNs_3dpi)
SWB_0016849	P56560	MAOB	Downregulated (hLNs_3dpi)
SWB_0011095	F1MTK5	CACNA1D	Downregulated (hLNs_3dpi)
SWB_0002652	A0A452DJD1	RMDN2	Downregulated (hLNs_3dpi)
SWB_0009815	G3N2T6	IGSF11	Downregulated (hLNs_3dpi)
SWB_0000206	Q08E16	CSDC2	Downregulated (hLNs_3dpi)
SWB_0008589	A5PJS2	SRD5A1	Downregulated (hLNs_3dpi)
SWB_0015692	A0A3Q1LG90	PALLD	Downregulated (hLNs_3dpi)
SWB_0010146	A6H742	PLS1	Downregulated (hLNs_3dpi)
SWB_0009092	A0A3Q1M9Z4	MAP1A	Downregulated (hLNs_3dpi)
SWB_0007153	A0A3Q1MUY6	SLC43A1	Downregulated (hLNs_3dpi)
SWB_0011639	A0A3Q1M7T9	TNFRSF19	Downregulated (hLNs_3dpi)
SWB_0005683	Q0VCZ4	KLK10	Downregulated (hLNs_3dpi)
SWB_0015276	A0A3Q1M2H5	LRRC75A	Downregulated (hLNs_3dpi)
SWB_0001091	A0A3Q1LJT4	KCNC2	Downregulated (hLNs_3dpi)
SWB_0020743	A0A3Q1LWC4	PTPRN2	Downregulated (hLNs_3dpi)
SWB_0012407	M5FHZ1	FBXL16	Downregulated (hLNs_3dpi)
SWB_0020071	A0A3Q1NNR8	PPP1R9A	Downregulated (hLNs_3dpi)
SWB_0008070			Downregulated (hLNs_3dpi)
SWB_0003719	A0A3Q1MHP4	N/A	Downregulated (hLNs_3dpi)
SWB_0008463	E1BN72	NIM1K	Downregulated (hLNs_3dpi)
SWB_0010224	F1MZS0	CPNE7	Downregulated (hLNs_3dpi)
SWB_0003526	A7Z073	SNAP91	Downregulated (hLNs_3dpi)
SWB_0010609	A0A3Q1MB00	GREB1L	Downregulated (hLNs_3dpi)
SWB_0008084	Q1JP63	SVOP	Downregulated (hLNs_3dpi)
SWB_0003039	Q3ZCA1	LRATD1	Downregulated (hLNs_3dpi)
SWB_0005962	F1MGJ1	MSRB2	Downregulated (hLNs_3dpi)
SWB_0007635			Downregulated (hLNs_3dpi)
SWB_0007027	A0A3Q1MD88	MPPED2	Downregulated (hLNs_3dpi)
SWB_0019847	F1MQQ1	EVC	Downregulated (hLNs_3dpi)
SWB_0004277	E1BCL9	ZNF219	Downregulated (hLNs_3dpi)
SWB_0014320	F1N5P0	DNER	Downregulated (hLNs_3dpi)
SWB_0004233	E1BL01	JPH4	Downregulated (hLNs_3dpi)
SWB_0013930	A0A3Q1LY30	CSRNP3	Downregulated (hLNs_3dpi)
SWB_0018435	F1MNG8	IGSF9	Downregulated (hLNs_3dpi)
SWB_0012345			Downregulated (hLNs_3dpi)
SWB_0008200	A4IF72	CHCHD10	Downregulated (hLNs_3dpi)
SWB_0002368	A0A3Q1M2K6	RHOBTB3	Downregulated (hLNs_3dpi)
SWB_0003054	A4IFJ9	ATP6V1C2	Downregulated (hLNs_3dpi)
SWB_0008331	F1MPM5	NEURL1B	Downregulated (hLNs_3dpi)
SWB_0008176	A0A3Q1ML60	LIMK2	Downregulated (hLNs_3dpi)
SWB_0003842			Downregulated (hLNs_3dpi)
SWB_0019873	F1N436	CPEB2	Downregulated (hLNs_3dpi)
SWB_0009503	Q148L8	MTMR7	Downregulated (hLNs_3dpi)
SWB_0020211	A0A3Q1M241	NAMPT	Downregulated (hLNs_3dpi)
SWB_0020669	A0JNC3	INSIG1	Downregulated (hLNs_3dpi)
SWB_0000194	Q08DM7	SEPTIN3	Downregulated (hLNs_3dpi)
SWB_0013029	F1N265	RADIL	Downregulated (hLNs_3dpi)
SWB_0008763			Downregulated (hLNs_3dpi)
SWB_0016277	F1MLU6	MEGF9	Downregulated (hLNs_3dpi)
SWB_0013877	E1BPX7	RAPGEF4	Downregulated (hLNs_3dpi)
SWB_0007248	A0A3Q1N8V4	N/A	Downregulated (hLNs_3dpi)
SWB_0010809	A0A3Q1N224	PHLPP1	Downregulated (hLNs_3dpi)
SWB_0001791	E1BP81	SEMA6A	Downregulated (hLNs_3dpi)
SWB_0003906	A0A3Q1MW13	PDE10A	Downregulated (hLNs_3dpi)
SWB_0004362	A4FV33	ITPKA	Downregulated (hLNs_3dpi)
SWB_0004996	A7Z042	NKD1	Downregulated (hLNs_3dpi)
SWB_0017895	G3N0I7	DISP3	Downregulated (hLNs_3dpi)
SWB_0011323	F1MFS5	GRIP2	Downregulated (hLNs_3dpi)
SWB_0008131	F1MRR1	KREMEN1	Downregulated (hLNs_3dpi)
SWB_0001631	F1MEJ1	LOC783540	Downregulated (hLNs_3dpi)
SWB_0007259	G3X6K9	ADGRB1	Downregulated (hLNs_3dpi)
SWB_0008119	F1MG71	MN1	Downregulated (hLNs_3dpi)
SWB_0003006	P68107	FKBP1B	Downregulated (hLNs_3dpi)
SWB_0008122	A0A3Q1M1N2	TTC28	Downregulated (hLNs_3dpi)
SWB_0004317	A0A3Q1MKQ3	MEIS2	Downregulated (hLNs_3dpi)
SWB_0014317			Downregulated (hLNs_3dpi)
SWB_0012068	E1BIL3	CNNM2	Downregulated (hLNs_3dpi)
SWB_0019537	F1MDA1	MTTP	Downregulated (hLNs_3dpi)
SWB_0001452	A0A3Q1MPF5	WNT9A	Downregulated (hLNs_3dpi)
SWB_0007317	F1MCD9	FAM135B	Downregulated (hLNs_3dpi)
SWB_0004467			Downregulated (hLNs_3dpi)
SWB_0003041	A0A3Q1LKP8	LPIN1	Downregulated (hLNs_3dpi)
SWB_0000295	F1N5T3	CACNA1C	Downregulated (hLNs_3dpi)
SWB_0001058	G3MY32	TMTC2	Downregulated (hLNs_3dpi)
SWB_0020411	E1BF84	CPED1	Downregulated (hLNs_3dpi)
SWB_0007055	Q32PA1	CD59	Downregulated (hLNs_3dpi)
SWB_0011284	A0JND1	SLC6A1	Downregulated (hLNs_3dpi)
SWB_0010735	F1MVV5	MAPK4	Downregulated (hLNs_3dpi)
SWB_0007001	A0A3Q1M4T1	UVRAG	Downregulated (hLNs_3dpi)
SWB_0002973	A0A3Q1MT89	KCNK3	Downregulated (hLNs_3dpi)
SWB_0004134	A0A3Q1M8Y5	MEGF11	Downregulated (hLNs_3dpi)
SWB_0001804	E1BE26	SHD	Downregulated (hLNs_3dpi)
SWB_0008357			Downregulated (hLNs_3dpi)
SWB_0017583	F1MNQ1	DLG2	Downregulated (hLNs_3dpi)
SWB_0004683	F1N3K4	MAP3K9	Downregulated (hLNs_3dpi)
SWB_0015636	A0A3Q1NAF1	SMG8	Downregulated (hLNs_3dpi)
SWB_0016597	G3N1E6	TAF7L	Downregulated (hLNs_3dpi)
SWB_0008388	G3MXU2	MAST4	Downregulated (hLNs_3dpi)
SWB_0009112	E1BEH7	TC2N	Downregulated (hLNs_3dpi)
SWB_0000473	A0A3Q1LHJ6	PTPRO	Downregulated (hLNs_3dpi)
SWB_0010601			Downregulated (hLNs_3dpi)
SWB_0018985	F1MZ64	ROR1	Downregulated (hLNs_3dpi)
SWB_0005015	F1MZ67	SLC6A2	Downregulated (hLNs_3dpi)
SWB_0008584	F1MJV4	ADCY2	Downregulated (hLNs_3dpi)
SWB_0009465	A0A3Q1MS22	NRG1	Downregulated (hLNs_3dpi)
SWB_0014533	A0A3Q1MWP2	ECE1	Downregulated (hLNs_3dpi)
SWB_0009500	G3MXF3	ZDHHC2	Downregulated (hLNs_3dpi)
SWB_0014302	F1MYE0	IRS1	Downregulated (hLNs_3dpi)
SWB_0012339	F1MHB9	INPP5A	Downregulated (hLNs_3dpi)
SWB_0008896	E1BM01	RASGRF1	Downregulated (hLNs_3dpi)
SWB_0014584	F1MIH0	IGSF21	Downregulated (hLNs_3dpi)
SWB_0011690	A4IFB2	KLF5	Downregulated (hLNs_3dpi)
SWB_0002062	F1MER8	FSTL4	Downregulated (hLNs_3dpi)
SWB_0004126	F1MGX7	IGDCC4	Downregulated (hLNs_3dpi)
SWB_0015823	A0A3Q1LUB1	PTPRD	Downregulated (hLNs_3dpi)
SWB_0012983	F1MXR0	BAIAP2L1	Downregulated (hLNs_3dpi)
SWB_0001339	F1N6E6	GRID1	Downregulated (hLNs_3dpi)
SWB_0019550			Downregulated (hLNs_3dpi)
SWB_0007581	E1BN03	LRP12	Downregulated (hLNs_3dpi)
SWB_0002932	A0A3Q1MKW9	ALK	Downregulated (hLNs_3dpi)
SWB_0003755	A6QP37	PDE7B	Downregulated (hLNs_3dpi)
SWB_0004795	F1MRH9	PTPN21	Downregulated (hLNs_3dpi)
SWB_0016146	G3X6Y4	OMD	Downregulated (hLNs_3dpi)
SWB_0014693	A7YWH0	TTYH2	Downregulated (hLNs_3dpi)
SWB_0010677	E1BGT8	SPIRE1	Downregulated (hLNs_3dpi)
SWB_0009775	A0A3Q1MU11	NECTIN3	Downregulated (hLNs_3dpi)
SWB_0020103	Q2KIC2	ETV1	Downregulated (hLNs_3dpi)
SWB_0019768	E1BAJ4	STBD1	Downregulated (hLNs_3dpi)
SWB_0020660	P42659	DPP6	Downregulated (hLNs_3dpi)
SWB_0018582	F1MRE2	TUFT1	Downregulated (hLNs_3dpi)
SWB_0017169	Q5E9J5	DHCR7	Downregulated (hLNs_3dpi)
SWB_0005990	F1MFZ0	BEND7	Downregulated (hLNs_3dpi)
SWB_0001553	Q0V896	CYP4F2	Downregulated (hLNs_3dpi)
SWB_0016140	B0JYN1	CTSL2	Downregulated (hLNs_3dpi)
SWB_0016903	A0A3Q1M1N1	DMD	Downregulated (hLNs_3dpi)
SWB_0014961	E1BL92	RPRML	Downregulated (hLNs_3dpi)
SWB_0018987			Downregulated (hLNs_3dpi)
SWB_0017192			Downregulated (hLNs_3dpi)
SWB_0006200	A0A3Q1M740	MYT1	Downregulated (hLNs_3dpi)
SWB_0017910	A0A3Q1LVL3	KIF1A	Downregulated (hLNs_3dpi)
SWB_0010692	Q5QF96	SLC14A1	Downregulated (hLNs_3dpi)
SWB_0006469	A0A3Q1ME68	PTPRT	Downregulated (hLNs_3dpi)
SWB_0015511	G3N0B5	RAB34	Downregulated (hLNs_3dpi)
SWB_0020269	F1N3A0	KIAA0895	Downregulated (hLNs_3dpi)
SWB_0000542	A0A3Q1LVN3	TMTC1	Downregulated (hLNs_3dpi)
SWB_0008351			Downregulated (hLNs_3dpi)
SWB_0009076	A0A3Q1N6H4	LRFN5	Downregulated (hLNs_3dpi)
SWB_0020303	A1A4L4	MINDY4	Downregulated (hLNs_3dpi)
SWB_0018956	A0A3Q1LSP0	LRRC7	Downregulated (hLNs_3dpi)
SWB_0011029	A0A3Q1MPJ1	TAFA4	Downregulated (hLNs_3dpi)
SWB_0003734	E1B8M5	MOXD1	Downregulated (hLNs_3dpi)
SWB_0019195	A0A3Q1LKI7	FOXO6	Downregulated (hLNs_3dpi)
SWB_0018769	F1N4S3	EPS8L3	Downregulated (hLNs_3dpi)
SWB_0013963	E1BNJ5	BAZ2B	Downregulated (hLNs_3dpi)
SWB_0008730	F1MZ89	ATP10A	Downregulated (hLNs_3dpi)
SWB_0013876	E1BPX7	RAPGEF4	Downregulated (hLNs_3dpi)
SWB_0018051	Q3SZK0	SLC25A34	Downregulated (hLNs_3dpi)
SWB_0008904	F1MYL2	ARNT2	Downregulated (hLNs_3dpi)
SWB_0021630	A0A3Q1MP45	CFH	Downregulated (hLNs_3dpi)
SWB_0005175	E1BE85	ZDHHC1	Downregulated (hLNs_3dpi)
SWB_0004211	Q3T191	CIDEB	Downregulated (hLNs_3dpi)
SWB_0004318	A0A3Q1LHM6	MEIS2	Downregulated (hLNs_3dpi)
SWB_0016419	F1N166	SMARCA1	Downregulated (hLNs_3dpi)
SWB_0004609	A0A3Q1M669	SIX4	Downregulated (hLNs_3dpi)
SWB_0015818	F1MMT3	MPDZ	Downregulated (hLNs_3dpi)
SWB_0011580	A4IFN2	MEDAG	Downregulated (hLNs_3dpi)
SWB_0010632	A0A3Q1N626	DLGAP1	Downregulated (hLNs_3dpi)
SWB_0008079			Downregulated (hLNs_3dpi)
SWB_0021389	A4FV48	FADS2	Downregulated (hLNs_3dpi)
SWB_0002352	A0A0C5AH47	N/A	Downregulated (hLNs_3dpi)
SWB_0003338	E1BB28	SARDH	Downregulated (hLNs_3dpi)
SWB_0010892	A0A3Q1MYZ2	CTDSPL	Downregulated (hLNs_3dpi)
SWB_0020518	A0A3Q1M007	ZC3HAV1L	Downregulated (hLNs_3dpi)
SWB_0006798	A0A3Q1MF09	SC5D	Downregulated (hLNs_3dpi)
SWB_0021575	A0A3Q1MP45	CFH	Downregulated (hLNs_3dpi)
SWB_0012232	A0A3Q1MJG8	FANK1	Downregulated (hLNs_3dpi)
SWB_0020534	F1MF12	MKRN1	Downregulated (hLNs_3dpi)
SWB_0017108	A0A3Q1MLC5	DUSP8	Downregulated (hLNs_3dpi)
SWB_0008529	A0A3S5ZPM4	NPR3	Downregulated (hLNs_3dpi)
SWB_0019974	A0A3Q1NNN1	NAT8L	Downregulated (hLNs_3dpi)
SWB_0005932	A0A3Q1MLN9	PARD3	Downregulated (hLNs_3dpi)
SWB_0020031	A0A3Q1LX98	DDC	Downregulated (hLNs_3dpi)
SWB_0016337	A0JN68	MYT1L	Downregulated (hLNs_3dpi)
SWB_0011058	A0A3Q1M0H5	PTPRG	Downregulated (hLNs_3dpi)
SWB_0014280	E1BKK3	SLC4A3	Downregulated (hLNs_3dpi)
SWB_0008138	F1MSQ6	NEFH	Downregulated (hLNs_3dpi)
SWB_0008585	F1MJV4	ADCY2	Downregulated (hLNs_3dpi)
SWB_0019143	E1B736	ZSWIM5	Downregulated (hLNs_3dpi)
SWB_0009476	A0A3Q1ME01	RBPMS	Downregulated (hLNs_3dpi)
SWB_0004917	E1BGY9	JPH3	Downregulated (hLNs_3dpi)
SWB_0001345			Downregulated (hLNs_3dpi)
SWB_0018650	E1BAM1	ANKRD35	Downregulated (hLNs_3dpi)
SWB_0018697	Q3MHM1	CASQ2	Downregulated (hLNs_3dpi)
SWB_0019582	G3MYE6	FAM184B	Downregulated (hLNs_3dpi)
SWB_0015445	A0A3Q1MP58	CCDC92B	Downregulated (hLNs_3dpi)
SWB_0010650	A0A3Q1MSA9	MTCL1	Downregulated (hLNs_3dpi)
SWB_0007307			Downregulated (hLNs_3dpi)
SWB_0013138			Downregulated (hLNs_3dpi)
SWB_0002255	F1N3G8	GRIA1	Downregulated (hLNs_3dpi)
SWB_0001035	A2VDV0	NUDT4	Downregulated (hLNs_3dpi)
SWB_0020571	F1N7N3	TCAF1	Downregulated (hLNs_3dpi)
SWB_0003914			Downregulated (hLNs_3dpi)
SWB_0016512	Q95LA0	FATE1	Downregulated (hLNs_3dpi)
SWB_0005855	A0A3Q1LIA6	PLCB1	Downregulated (hLNs_3dpi)
SWB_0017713	A5D7K1	SARG	Downregulated (hLNs_3dpi)
SWB_0015732			Downregulated (hLNs_3dpi)
SWB_0005517	A0A3Q1M3Q6	FOSB	Downregulated (hLNs_3dpi)
SWB_0015902	A7Z048	PRUNE2	Downregulated (hLNs_3dpi)
SWB_0018486	Q95M77	RHBG	Downregulated (hLNs_3dpi)
SWB_0010852	E1BL82	ZCWPW2	Downregulated (hLNs_3dpi)
SWB_0000450	E1BAA9	DUSP16	Downregulated (hLNs_3dpi)
SWB_0002947			Downregulated (hLNs_3dpi)
SWB_0010760	A0A3Q1LZS9	ST8SIA3	Downregulated (hLNs_3dpi)
SWB_0007320	A0A3Q1LQR7	KHDRBS3	Downregulated (hLNs_3dpi)
SWB_0017404	F1N4L8	FADS1	Downregulated (hLNs_3dpi)
SWB_0005863	Q17QQ3	SNAP25	Downregulated (hLNs_3dpi)
SWB_0018762			Downregulated (hLNs_3dpi)
SWB_0018966	A2VE55	SLC35D2	Downregulated (hLNs_3dpi)
SWB_0013502	A0A3Q1LML7	PKHD1	Downregulated (hLNs_3dpi)
SWB_0003093	A0A3Q1LQ88	DAB2IP	Downregulated (hLNs_3dpi)
SWB_0006329	B2Z4B2	ANGPT4	Downregulated (hLNs_3dpi)
SWB_0008407	Q08DH5	RGS7BP	Downregulated (hLNs_3dpi)
SWB_0020094	F1MW75	ICA1	Downregulated (hLNs_3dpi)
SWB_0015897	A0A3Q1LXI0	PCSK5	Downregulated (hLNs_3dpi)
SWB_0006049	Q06002	BFSP1	Downregulated (hLNs_3dpi)
SWB_0020050	Q4PJW3	CYP51A1	Downregulated (hLNs_3dpi)
SWB_0008352	A0A3Q1LIP3	ARHGEF28	Downregulated (hLNs_3dpi)
SWB_0004081	A0A3Q1LVQ0	PDE8B	Downregulated (hLNs_3dpi)
SWB_0017144	A0A3Q1MT75	KCNQ1	Downregulated (hLNs_3dpi)
SWB_0020458	E1BE57	SMO	Downregulated (hLNs_3dpi)
SWB_0000150	F1MYQ4	ARHGAP8	Downregulated (hLNs_3dpi)
SWB_0016015	Q0VD34	PHYHIP	Downregulated (hLNs_3dpi)
SWB_0009543			Downregulated (hLNs_3dpi)
SWB_0019848	E1BES3	EVC2	Downregulated (hLNs_3dpi)
SWB_0009593	A0A3Q1LNJ1	CSMD1	Downregulated (hLNs_3dpi)
SWB_0003066	Q0VCW0	GRHL1	Downregulated (hLNs_3dpi)
SWB_0011173	E1BCZ6	MST1R	Downregulated (hLNs_3dpi)
SWB_0010203	A0A3Q1MQZ0	RYK	Downregulated (hLNs_3dpi)
SWB_0017290	E1BNB5	FOSL1	Downregulated (hLNs_3dpi)
SWB_0018917			Downregulated (hLNs_3dpi)
SWB_0019872	A0A3Q1LWV1	CPEB2	Downregulated (hLNs_3dpi)
SWB_0009946	F1MNV5	KNG1	Downregulated (hLNs_3dpi)
SWB_0012325	A2VDS7	DPYSL4	Downregulated (hLNs_3dpi)
SWB_0018824	F1MJ26	PLPPR4	Downregulated (hLNs_3dpi)
SWB_0001907			Downregulated (hLNs_3dpi)
SWB_0013808	F1MY30	GULP1	Downregulated (hLNs_3dpi)
SWB_0018986	F1MZ64	ROR1	Downregulated (hLNs_3dpi)
SWB_0000029	G3X7G5	MOV10L1	Downregulated (hLNs_3dpi)
SWB_0004173	A0A3Q1LN88	UACA	Downregulated (hLNs_3dpi)
SWB_0007706	A0A3Q1M184	DEPTOR	Downregulated (hLNs_3dpi)
SWB_0009544			Downregulated (hLNs_3dpi)
SWB_0003055	A0A3Q1N3Z1	N/A	Downregulated (hLNs_3dpi)
SWB_0003725			Downregulated (hLNs_3dpi)
SWB_0010088	Q4PJK1	KCNAB1	Downregulated (hLNs_3dpi)
SWB_0009697	F1N209	RBM11	Downregulated (hLNs_3dpi)
SWB_0008508	A0A3Q1MUI7	NADK2	Downregulated (hLNs_3dpi)
SWB_0013962	F1MCP3	BAZ2B	Downregulated (hLNs_3dpi)
SWB_0003957	A0A3Q1NNG5	AFDN	Downregulated (hLNs_3dpi)
SWB_0010300	A6H793	LRRC3	Downregulated (hLNs_3dpi)
SWB_0013487	A5PK06	CILK1	Downregulated (hLNs_3dpi)
SWB_0009178	F1MI35	HHIPL1	Downregulated (hLNs_3dpi)
SWB_0009496	Q32L57	TUSC3	Downregulated (hLNs_3dpi)
SWB_0004405	A0A3Q1LSK5	DMAC2L	Downregulated (hLNs_3dpi)
SWB_0000260			Downregulated (hLNs_3dpi)
SWB_0004883			Downregulated (hLNs_3dpi)
SWB_0009293	Q29RM6	NRAC	Downregulated (hLNs_3dpi)
SWB_0008541	Q3SWX5	CDH6	Downregulated (hLNs_3dpi)
SWB_0008827	Q5EA42	ABHD2	Downregulated (hLNs_3dpi)
SWB_0018950	A0A3Q1M2L1	N/A	Downregulated (hLNs_3dpi)
SWB_0014245	F6QQE8	CYP27A1	Downregulated (hLNs_3dpi)
SWB_0002388	P10731	PAM	Downregulated (hLNs_3dpi)
SWB_0019642	E1BME7	PHOX2B	Downregulated (hLNs_3dpi)
SWB_0014526	A0A3Q1MJR6	WNT4	Downregulated (hLNs_3dpi)
SWB_0010530	A0A3Q1LSP8	FHOD3	Downregulated (hLNs_3dpi)
SWB_0016228	A0A3Q1M274	ZNF287	Downregulated (hLNs_3dpi)
SWB_0008727	F1MZ89	ATP10A	Downregulated (hLNs_3dpi)
SWB_0009978	E1BD12	VWA5B2	Downregulated (hLNs_3dpi)
SWB_0004199	Q0KIZ6	Cd276	Downregulated (hLNs_3dpi)
SWB_0009940	A0A3Q1MG08	MASP1	Downregulated (hLNs_3dpi)
SWB_0004486	F1MHP8	PYGO1	Downregulated (hLNs_3dpi)
SWB_0010179	A5D7L6	MRAS	Downregulated (hLNs_3dpi)
SWB_0008470	O46600	GHR	Downregulated (hLNs_3dpi)
SWB_0010990	E1BLE8	GRM7	Downregulated (hLNs_3dpi)
SWB_0019577	Q4GZT3	PKD2	Downregulated (hLNs_3dpi)
SWB_0010638			Downregulated (hLNs_3dpi)
SWB_0020076	Q29RQ3	DYNC1I1	Downregulated (hLNs_3dpi)
SWB_0012830	E1BPK9	AUTS2	Downregulated (hLNs_3dpi)
SWB_0001307	F1MSP6	KCNMA1	Downregulated (hLNs_3dpi)
SWB_0001387	G3X8E3	MSMB	Downregulated (hLNs_3dpi)
SWB_0009075			Downregulated (hLNs_3dpi)
SWB_0016166	A0A3Q1M9N4	AUH	Downregulated (hLNs_3dpi)
SWB_0006568	E1BN81	ATP9A	Downregulated (hLNs_3dpi)
SWB_0009723	F1MQH2	EPHA6	Downregulated (hLNs_3dpi)
SWB_0010991	E1BLE8	GRM7	Downregulated (hLNs_3dpi)
SWB_0018974	A0A3Q1MPM8	LEPR	Downregulated (hLNs_3dpi)
SWB_0013340	F1MJK2	KIF13A	Downregulated (hLNs_3dpi)
SWB_0004757	F1N285	TMEM63C	Downregulated (hLNs_3dpi)
SWB_0015463	E1B8X6	RILP	Downregulated (hLNs_3dpi)
SWB_0012335	A0A3Q1LNN1	INPP5A	Downregulated (hLNs_3dpi)
SWB_0020409	A0A3Q1N414	CPED1	Downregulated (hLNs_3dpi)
SWB_0002857	A6QPC5	CTNNA2	Downregulated (hLNs_3dpi)
SWB_0016969	A0A3Q1MYH8	PIR	Downregulated (hLNs_3dpi)
SWB_0020008	Q2HJ62	SPON2	Downregulated (hLNs_3dpi)
SWB_0005450	F1MCW8	GRIK4	Downregulated (hLNs_3dpi)
SWB_0011524	F1MKI1	ATP7B	Downregulated (hLNs_3dpi)
SWB_0000634	Q2KIH7	PAH	Downregulated (hLNs_3dpi)
SWB_0017148	A0A3Q1MT75	KCNQ1	Downregulated (hLNs_3dpi)
SWB_0009996	F1MQ44	MCF2L2	Downregulated (hLNs_3dpi)
SWB_0010890	A0A3Q1N7B8	ITGA9	Downregulated (hLNs_3dpi)
SWB_0006093	F1MAU8	MGC133636	Downregulated (hLNs_3dpi)
SWB_0015209	A0A3Q1M721	CACNA1G	Downregulated (hLNs_3dpi)
SWB_0008320	Q5BN37	KCNIP1	Downregulated (hLNs_3dpi)
SWB_0007813			Downregulated (hLNs_3dpi)
SWB_0017133	I7CLV3	N/A	Downregulated (hLNs_3dpi)
SWB_0000718	E1BHZ6	GLS2	Downregulated (hLNs_3dpi)
SWB_0011041	F1MHI6	PRICKLE2	Downregulated (hLNs_3dpi)
SWB_0014200	F1MJ95	UNC80	Downregulated (hLNs_3dpi)
SWB_0013840	A0A3Q1M7V8	OSBPL6	Downregulated (hLNs_3dpi)
SWB_0011341	A7E372	HDAC11	Downregulated (hLNs_3dpi)
SWB_0002663	F1MB23	CDKL4	Downregulated (hLNs_3dpi)
SWB_0010608	E1BHK3	GREB1L	Downregulated (hLNs_3dpi)
SWB_0003080			Downregulated (hLNs_3dpi)
SWB_0018103	F1MLR3	ASTN1	Downregulated (hLNs_3dpi)
SWB_0009873	F1MXJ6	KALRN	Downregulated (hLNs_3dpi)
SWB_0010795	E1BAM8	CDH20	Downregulated (hLNs_3dpi)
SWB_0005183	Q2HJ32	PARD6A	Downregulated (hLNs_3dpi)
SWB_0006191	B0JYL1	PDYN	Downregulated (hLNs_3dpi)
SWB_0008307	G3MXX5	RTN4R	Downregulated (hLNs_3dpi)
SWB_0014007	Q0II58	KIF5C	Downregulated (hLNs_3dpi)
SWB_0010281	E1BNS8	SIK1	Downregulated (hLNs_3dpi)
SWB_0013738	A0A3Q1LV14	DST	Downregulated (hLNs_3dpi)
SWB_0004166	O18756	GLCE	Downregulated (hLNs_3dpi)
SWB_0016424	Q58DA8	ZDHHC9	Downregulated (hLNs_3dpi)
SWB_0016633	A0A3Q1M486	N/A	Downregulated (hLNs_3dpi)
SWB_0020024	A0JNG1	COBL	Downregulated (hLNs_3dpi)
SWB_0006901	E1BJJ9	OR2D3	Downregulated (hLNs_3dpi)
SWB_0003468	A0A3Q1LNS9	FAM135A	Downregulated (hLNs_3dpi)
SWB_0018822	F1MZM6	FRRS1	Downregulated (hLNs_3dpi)
SWB_0014268	A0JNL8	RESP18	Downregulated (hLNs_3dpi)
SWB_0017470	A0A3Q1MMX7	ARHGAP32	Downregulated (hLNs_3dpi)
SWB_0017542	A0A3Q1MGB7	NAV2	Downregulated (hLNs_3dpi)
SWB_0003972			Downregulated (hLNs_3dpi)
SWB_0013649	A0A3Q1M7Z1	PNPLA1	Downregulated (hLNs_3dpi)
SWB_0019973			Downregulated (hLNs_3dpi)
SWB_0004276			Downregulated (hLNs_3dpi)
SWB_0003889	D3JW61	PARK2	Downregulated (hLNs_3dpi)
SWB_0000633	E1B7V5	ASCL1	Downregulated (hLNs_3dpi)
SWB_0018734	A6H6X8	WNT2B	Downregulated (hLNs_3dpi)
SWB_0011283			Downregulated (hLNs_3dpi)
SWB_0012923	E1BKJ6	NYAP1	Downregulated (hLNs_3dpi)
SWB_0015892	A0A3Q1LKK0	RORB	Downregulated (hLNs_3dpi)
SWB_0019523			Downregulated (hLNs_3dpi)
SWB_0015898	A0A3Q1LXI0	PCSK5	Downregulated (hLNs_3dpi)
SWB_0015726	Q6IE76	FDFT1	Downregulated (hLNs_3dpi)
SWB_0018016	G3MYN0	FNDC10	Downregulated (hLNs_3dpi)
SWB_0016631	F1MCR4	RNF128	Downregulated (hLNs_3dpi)
SWB_0019724	Q3ZC30	SULT1E1	Downregulated (hLNs_3dpi)
SWB_0002318	F1MJT6	CKMT2	Downregulated (hLNs_3dpi)
SWB_0012408	F1N4K0	METRN	Downregulated (hLNs_3dpi)
SWB_0009721	F1MQH2	EPHA6	Downregulated (hLNs_3dpi)
SWB_0006518	A8KC65	SLC12A5	Downregulated (hLNs_3dpi)
SWB_0005591	F1MF28	NTN5	Downregulated (hLNs_3dpi)
SWB_0018538	F1MUN1	CHRNB2	Downregulated (hLNs_3dpi)
SWB_0006021	Q9MZL4	CACNB2B	Downregulated (hLNs_3dpi)
SWB_0011051	A0A3Q1MSQ5	SYNPR	Downregulated (hLNs_3dpi)
SWB_0004099	A0A3Q1LLM3	HOMER1	Downregulated (hLNs_3dpi)
SWB_0006956			Downregulated (hLNs_3dpi)
SWB_0007025			Downregulated (hLNs_3dpi)
SWB_0017909	A0A3S5ZPM3	PGD	Downregulated (hLNs_3dpi)
SWB_0000117	Q5EA13	PPARA	Downregulated (hLNs_3dpi)
SWB_0016409	A0A3Q1LRM3	TENM1	Downregulated (hLNs_3dpi)
SWB_0006851	A0A3Q1MZU6	TEAD1	Downregulated (hLNs_3dpi)
SWB_0008507	E1BCV6	RANBP3L	Downregulated (hLNs_3dpi)
SWB_0015046	A5PK42	TTC25	Downregulated (hLNs_3dpi)
SWB_0004100	Q2KJ56	HOMER1	Downregulated (hLNs_3dpi)
SWB_0003135	F1MSP2	PBX3	Downregulated (hLNs_3dpi)
SWB_0016206	F1MIB3	ZNF462	Downregulated (hLNs_3dpi)
SWB_0008367	A0A3Q1MTY6	MAP1B	Downregulated (hLNs_3dpi)
SWB_0000159	D6BQM3	ATGL	Downregulated (hLNs_3dpi)
SWB_0011542	P79100	TRPC4	Downregulated (hLNs_3dpi)
SWB_0005452	A0A3Q1N346	ATP1A3	Downregulated (hLNs_3dpi)
SWB_0004041			Downregulated (hLNs_3dpi)
SWB_0013333	F6R1R5	GMPR	Downregulated (hLNs_3dpi)
SWB_0007516	G5E523	STAU2	Downregulated (hLNs_3dpi)
SWB_0002003	F1ME83	MISP	Downregulated (hLNs_3dpi)
SWB_0003528	E1BGU5	SOGA3	Downregulated (hLNs_3dpi)
SWB_0009018	F1MWF5	PRKD1	Downregulated (hLNs_3dpi)
SWB_0005871	F6RLR4	ISM1	Downregulated (hLNs_3dpi)
SWB_0007548	A5D7I4	EXT1	Downregulated (hLNs_3dpi)
SWB_0018095	E1BB79	TNN	Downregulated (hLNs_3dpi)
SWB_0013508	E1BLM8	ADGRF2	Downregulated (hLNs_3dpi)
SWB_0019454	F1N2K3	USP53	Downregulated (hLNs_3dpi)
SWB_0015047	A0A3Q1LSB6	ACLY	Downregulated (hLNs_3dpi)
SWB_0011174	Q08DK8	CAMKV	Downregulated (hLNs_3dpi)
SWB_0000583	A0A3Q1M7M2	RBFOX2	Downregulated (hLNs_3dpi)
SWB_0002218	F1MJ96	ARHGEF37	Downregulated (hLNs_3dpi)
SWB_0000543	A0A3Q1MBN2	TMTC1	Downregulated (hLNs_3dpi)
SWB_0001570	B0JYQ9	ILVBL	Downregulated (hLNs_3dpi)
SWB_0000451			Downregulated (hLNs_3dpi)
SWB_0007705	A0A3Q1MZX3	DEPTOR	Downregulated (hLNs_3dpi)
SWB_0000720	Q3ZC34	RBMS2	Downregulated (hLNs_3dpi)
SWB_0014625	A0A3Q1LKG2	CACNG4	Downregulated (hLNs_3dpi)
SWB_0002802	F1MLH9	PAX8	Downregulated (hLNs_3dpi)
SWB_0010841	A0A3Q1M731	EGFR	Downregulated (hLNs_3dpi)
SWB_0011695	A0A3Q1M805	LMO7	Downregulated (hLNs_3dpi)
SWB_0006480	Q1JPF3	GDAP1L1	Downregulated (hLNs_3dpi)
SWB_0004749	E1B8C9	ANGEL1	Downregulated (hLNs_3dpi)
SWB_0009555	E1BMG7	TENM3	Downregulated (hLNs_3dpi)
SWB_0010323	A0A3Q1MTU9	PCBP3	Downregulated (hLNs_3dpi)
SWB_0018960	E1BDN1	WLS	Downregulated (hLNs_3dpi)
SWB_0006729	Q2HJ40	BACE1	Downregulated (hLNs_3dpi)
SWB_0003759	A0A3Q1LQ51	MAP7	Downregulated (hLNs_3dpi)
SWB_0016119	G3MXM5	GAS1	Downregulated (hLNs_3dpi)
SWB_0005670			Downregulated (hLNs_3dpi)
SWB_0013122			Downregulated (hLNs_3dpi)
SWB_0011882			Downregulated (hLNs_3dpi)
SWB_0003538	E1BEV8	HEY2	Downregulated (hLNs_3dpi)
SWB_0001321	Q0D2G3	TMEM254	Downregulated (hLNs_3dpi)
SWB_0006677	F1MKW8	SIK2	Downregulated (hLNs_3dpi)
SWB_0016479	F1MFK9	MCF2	Downregulated (hLNs_3dpi)
SWB_0016141			Downregulated (hLNs_3dpi)
SWB_0019589	F1MK80	ADGRA3	Downregulated (hLNs_3dpi)
SWB_0000870	A0A3Q1M6K7	PFKM	Downregulated (hLNs_3dpi)
SWB_0013910	A6QLF9	BBS5	Downregulated (hLNs_3dpi)
SWB_0009196	A0A3Q1LYR1	DLK1	Downregulated (hLNs_3dpi)
SWB_0012223	A0A452DHY0	ZRANB1	Downregulated (hLNs_3dpi)
SWB_0019318	A0A3Q1MPJ8	AGAP1	Downregulated (hLNs_3dpi)
SWB_0016662	A0A3Q1M4X1	AMOT	Downregulated (hLNs_3dpi)
SWB_0001792	A6QLL0	PLIN5	Downregulated (hLNs_3dpi)
SWB_0009699	Q32LG4	ROBO2	Downregulated (hLNs_3dpi)
SWB_0003555	A0A654IE56	CXNK1	Downregulated (hLNs_3dpi)
SWB_0009733	E1BCT6	DCBLD2	Downregulated (hLNs_3dpi)
SWB_0003580			Downregulated (hLNs_3dpi)
SWB_0017128			Downregulated (hLNs_3dpi)
SWB_0015657	F1MX67	CUEDC1	Downregulated (hLNs_3dpi)
SWB_0005895	A0A3Q1MRY9	ECHDC3	Downregulated (hLNs_3dpi)
SWB_0003951			Downregulated (hLNs_3dpi)
SWB_0020020			Downregulated (hLNs_3dpi)
SWB_0006142	E1BP61	SLC23A2	Downregulated (hLNs_3dpi)
SWB_0010639			Downregulated (hLNs_3dpi)
SWB_0005796			Downregulated (hLNs_3dpi)
SWB_0000137	A0A3Q1MJB2	FBLN1	Downregulated (hLNs_3dpi)
SWB_0013404	A0A3Q1MLW3	RNF39	Downregulated (hLNs_3dpi)
SWB_0020668			Downregulated (hLNs_3dpi)
SWB_0001059			Downregulated (hLNs_3dpi)
SWB_0008227			Downregulated (hLNs_3dpi)
SWB_0003688	A0A3Q1MVT8	RRAGD	Downregulated (hLNs_3dpi)
SWB_0004410	F1N6E1	SAV1	Downregulated (hLNs_3dpi)
SWB_0007305			Downregulated (hLNs_3dpi)
SWB_0008530	B0JYL2	NPR3	Downregulated (hLNs_3dpi)
SWB_0016205	F1MIB3	ZNF462	Downregulated (hLNs_3dpi)
SWB_0018286	G3MZU6	IGFN1	Downregulated (hLNs_3dpi)
SWB_0008095	A0A3Q1MVQ9	SGSM1	Downregulated (hLNs_3dpi)
SWB_0000719			Downregulated (hLNs_3dpi)
SWB_0020127			Downregulated (hLNs_3dpi)
SWB_0007101	F1N0J9	CRY2	Downregulated (hLNs_3dpi)
SWB_0016439	G3N1H1	IGSF1	Downregulated (hLNs_3dpi)
SWB_0019749	F1MD23	CXCL3	Downregulated (hLNs_3dpi)
SWB_0018802	F1N0K0	COL11A1	Downregulated (hLNs_3dpi)
SWB_0004305	A0A3Q1M995	RYR2	Downregulated (hLNs_3dpi)
SWB_0002067	A0A3Q1MS21	VDAC1	Downregulated (hLNs_3dpi)
SWB_0020769			Downregulated (hLNs_3dpi)
SWB_0019542	F1MZN9	ADH6	Downregulated (hLNs_3dpi)
SWB_0019089	A2VDK5	ELAVL4	Downregulated (hLNs_3dpi)
SWB_0000248	Q5EAE5	JOSD1	Downregulated (hLNs_3dpi)
SWB_0016632	F1MSJ6	TBC1D8B	Downregulated (hLNs_3dpi)
SWB_0005971	A0A3Q1LPU3	ARHGAP21	Downregulated (hLNs_3dpi)
SWB_0003402	F1MS23	LCN1	Downregulated (hLNs_3dpi)
SWB_0004916	A0A3Q1MMP1	ZCCHC14	Downregulated (hLNs_3dpi)
SWB_0011220	F1MGC8	PFKFB4	Downregulated (hLNs_3dpi)
SWB_0004513	A0A3Q1M0S3	DMXL2	Downregulated (hLNs_3dpi)
SWB_0020087	Q0VC84	C1GALT1	Downregulated (hLNs_3dpi)
SWB_0020180	A0A3Q1MC73	MAGI3	Downregulated (hLNs_3dpi)
SWB_0016278			Downregulated (hLNs_3dpi)
SWB_0005926	Q1LZH5	CREM	Downregulated (hLNs_3dpi)
SWB_0020330			Downregulated (hLNs_3dpi)
SWB_0003231	A0A3Q1MN77	ABL1	Downregulated (hLNs_3dpi)
SWB_0013661	F1MMU6	TEAD3	Downregulated (hLNs_3dpi)
SWB_0016736	F1N2B6	AR	Downregulated (hLNs_3dpi)
SWB_0003134	A0A3Q1LMC4	PBX3	Downregulated (hLNs_3dpi)
SWB_0021205			Downregulated (hLNs_3dpi)
SWB_0008257	E1B742	P2RX6	Downregulated (hLNs_3dpi)
SWB_0011060			Downregulated (hLNs_3dpi)
SWB_0006607	A0A3Q1NMW3	GRIA4	Downregulated (hLNs_3dpi)
SWB_0002651			Downregulated (hLNs_3dpi)
SWB_0016893	Q1JPA3	TMEM47	Downregulated (hLNs_3dpi)
SWB_0017141	A0A3Q1M0Y5	TRPM5	Downregulated (hLNs_3dpi)
SWB_0020353	A0JNK9	STEAP2	Downregulated (hLNs_3dpi)
SWB_0011463	A6QPL5	DGKD	Downregulated (hLNs_3dpi)
SWB_0019308	E1BPC8	TRPM8	Downregulated (hLNs_3dpi)
SWB_0004366	A0A3Q1LRR9	TYRO3	Downregulated (hLNs_3dpi)
SWB_0013492	O18879	GSTA2	Downregulated (hLNs_3dpi)
SWB_0001086	A7YWG9	PHLDA1	Downregulated (hLNs_3dpi)
SWB_0000238	A0A3Q1NHB1	SYNGR1	Downregulated (hLNs_3dpi)
SWB_0018349	Q32PI9	MPZL1	Downregulated (hLNs_3dpi)
SWB_0001202	A0A3Q1MTY4	CABCOCO1	Downregulated (hLNs_3dpi)
SWB_0001335	E1BKZ2	LRIT1	Downregulated (hLNs_3dpi)
SWB_0008098	A0A3Q1LZT0	KIAA1671	Downregulated (hLNs_3dpi)
SWB_0013735	E1BGS3	BMP5	Downregulated (hLNs_3dpi)
SWB_0021287	A0A3Q1MFC9	LRCH2	Downregulated (hLNs_3dpi)
SWB_0020994	Q148E5	GPR172B	Downregulated (hLNs_3dpi)
[truncated: 3,557 more rows]
