# Supplementary material for: Transcriptomic landscape of hepatic lymph nodes, peripheral blood lymphocytes and spleen of swamp buffaloes infected with the tropical liver fluke Fasciola gigantica
Source: PLoS Negl Trop Dis. 2022 Mar 23;16(3):e0010286. doi: 10.1371/journal.pntd.0010286 (PMC8942208; doi:10.1371/journal.pntd.0010286)
Supplement: S3 Table — (XLSX) [file pntd.0010286.s005.xlsx]

## Sheet: GO enrichment
S3 Table. The summary of GO enrichment and KEGG analysis of differentially expressed transcripts in tissues of the infected buffaloes.
Tissue type	Expression	Class	GO_Name	GO_ID	GO_Level	P_value	EnrichmentScore	HitsGenesCountsInSelectedSet	HitsGenesCountsInBackground	AllGenesCountsInSelectedSet	AllGenesCountsInBackground	GenesOfSelectedSetInGOterm	corrected p-value(BH method)
hLNs_3dpi	downregulation	Molecular function	gated channel activity	GO:0022836	6	2.93332e-12	2.21513	81	356	1392	13552	SWB_0000233,SWB_0012689,SWB_0000298,SWB_0000295,SWB_0010088,SWB_0011767,SWB_0011766,SWB_0013931,SWB_0013933,SWB_0013984,SWB_0010018,SWB_0013995,SWB_0007308,SWB_0010947,SWB_0007312,SWB_0017148,SWB_0017144,SWB_0017141,SWB_0010991,SWB_0007337,SWB_0007338,SWB_0006021,SWB_0002495,SWB_0014493,SWB_0004233,SWB_0002067,SWB_0004757,SWB_0015877,SWB_0003432,SWB_0005614,SWB_0008257,SWB_0002973,SWB_0008320,SWB…	4.97198e-09
hLNs_3dpi	downregulation	Molecular function	cation channel activity	GO:0005261	7	1.30949e-11	2.20483	77	340	1392	13552	SWB_0000233,SWB_0012689,SWB_0006819,SWB_0000298,SWB_0000295,SWB_0010088,SWB_0011767,SWB_0011766,SWB_0013931,SWB_0013933,SWB_0013984,SWB_0010018,SWB_0013995,SWB_0007308,SWB_0010947,SWB_0019308,SWB_0007312,SWB_0017148,SWB_0017144,SWB_0017141,SWB_0010991,SWB_0007337,SWB_0007338,SWB_0006021,SWB_0002495,SWB_0016661,SWB_0004233,SWB_0004757,SWB_0015877,SWB_0003432,SWB_0005614,SWB_0008257,SWB_0002973,SWB…	1.10979e-08
hLNs_3dpi	downregulation	Molecular function	ion channel activity	GO:0005216	6	3.48107e-11	2.03397	89	426	1392	13552	SWB_0000233,SWB_0012689,SWB_0006819,SWB_0000298,SWB_0000295,SWB_0010088,SWB_0011767,SWB_0011766,SWB_0013931,SWB_0013933,SWB_0013984,SWB_0010018,SWB_0013995,SWB_0007308,SWB_0010947,SWB_0019308,SWB_0007312,SWB_0017148,SWB_0017144,SWB_0017141,SWB_0010991,SWB_0007337,SWB_0007338,SWB_0006021,SWB_0002495,SWB_0014493,SWB_0016661,SWB_0004233,SWB_0002067,SWB_0004757,SWB_0015877,SWB_0003432,SWB_0005614,SWB…	1.96681e-08
hLNs_3dpi	downregulation	Molecular function	passive transmembrane transporter activity	GO:0022803	4	3.795e-11	2.00375	92	447	1392	13552	SWB_0000233,SWB_0012689,SWB_0006819,SWB_0000298,SWB_0000295,SWB_0010088,SWB_0011767,SWB_0011766,SWB_0013931,SWB_0013933,SWB_0000650,SWB_0013984,SWB_0010018,SWB_0013995,SWB_0007308,SWB_0010947,SWB_0019308,SWB_0007312,SWB_0017148,SWB_0017144,SWB_0017141,SWB_0010991,SWB_0007337,SWB_0007338,SWB_0006021,SWB_0002495,SWB_0014493,SWB_0016661,SWB_0004233,SWB_0002067,SWB_0004757,SWB_0015877,SWB_0003432,SWB…	1.60813e-08
hLNs_3dpi	downregulation	Molecular function	channel activity	GO:0015267	5	7.9327e-11	1.98642	91	446	1392	13552	SWB_0000233,SWB_0012689,SWB_0006819,SWB_0000298,SWB_0000295,SWB_0010088,SWB_0011767,SWB_0011766,SWB_0013931,SWB_0013933,SWB_0013984,SWB_0010018,SWB_0013995,SWB_0007308,SWB_0010947,SWB_0019308,SWB_0007312,SWB_0017148,SWB_0017144,SWB_0017141,SWB_0010991,SWB_0007337,SWB_0007338,SWB_0006021,SWB_0002495,SWB_0014493,SWB_0016661,SWB_0004233,SWB_0002067,SWB_0004757,SWB_0015877,SWB_0003432,SWB_0005614,SWB…	2.68918e-08
hLNs_3dpi	downregulation	Molecular function	inorganic cation transmembrane transporter activity	GO:0022890	6	4.60569e-10	1.81483	107	574	1392	13552	SWB_0003746,SWB_0000233,SWB_0012689,SWB_0006819,SWB_0017935,SWB_0000298,SWB_0000295,SWB_0010088,SWB_0011767,SWB_0011766,SWB_0013931,SWB_0013933,SWB_0000650,SWB_0013984,SWB_0010018,SWB_0009496,SWB_0013995,SWB_0007308,SWB_0010947,SWB_0019308,SWB_0007312,SWB_0017148,SWB_0017144,SWB_0017141,SWB_0008678,SWB_0010991,SWB_0007337,SWB_0007338,SWB_0006021,SWB_0018486,SWB_0004678,SWB_0002495,SWB_0016661,SWB…	1.30111e-07
hLNs_3dpi	downregulation	Molecular function	structural constituent of synapse	GO:0098918	3	7.31061e-09	5.40868	15	27	1392	13552	SWB_0004646,SWB_0008138,SWB_0017583,SWB_0014997,SWB_0016718,SWB_0011186,SWB_0016044,SWB_0012070,SWB_0020180,SWB_0020166,SWB_0020164,SWB_0020165,SWB_0017869,SWB_0017868,SWB_0001064,	1.77021e-06
hLNs_3dpi	downregulation	Molecular function	voltage-gated ion channel activity	GO:0005244	8	1.47114e-08	2.38212	46	188	1392	13552	SWB_0000233,SWB_0000298,SWB_0000295,SWB_0010088,SWB_0011767,SWB_0011766,SWB_0013931,SWB_0013933,SWB_0013984,SWB_0013995,SWB_0007308,SWB_0007312,SWB_0017148,SWB_0017144,SWB_0017141,SWB_0010991,SWB_0007337,SWB_0007338,SWB_0006021,SWB_0014493,SWB_0002067,SWB_0003432,SWB_0005614,SWB_0002973,SWB_0008320,SWB_0003453,SWB_0011095,SWB_0014625,SWB_0007024,SWB_0018180,SWB_0012430,SWB_0012436,SWB_0001307,SWB…	3.11697e-06
hLNs_3dpi	downregulation	Molecular function	voltage-gated channel activity	GO:0022832	7	1.47114e-08	2.38212	46	188	1392	13552	SWB_0000233,SWB_0000298,SWB_0000295,SWB_0010088,SWB_0011767,SWB_0011766,SWB_0013931,SWB_0013933,SWB_0013984,SWB_0013995,SWB_0007308,SWB_0007312,SWB_0017148,SWB_0017144,SWB_0017141,SWB_0010991,SWB_0007337,SWB_0007338,SWB_0006021,SWB_0014493,SWB_0002067,SWB_0003432,SWB_0005614,SWB_0002973,SWB_0008320,SWB_0003453,SWB_0011095,SWB_0014625,SWB_0007024,SWB_0018180,SWB_0012430,SWB_0012436,SWB_0001307,SWB…	3.11697e-06
hLNs_3dpi	downregulation	Molecular function	metal ion transmembrane transporter activity	GO:0046873	7	2.58857e-08	1.8437	82	433	1392	13552	SWB_0000233,SWB_0012689,SWB_0006819,SWB_0000298,SWB_0000295,SWB_0010088,SWB_0011767,SWB_0011766,SWB_0013931,SWB_0013933,SWB_0000650,SWB_0013984,SWB_0010018,SWB_0009496,SWB_0013995,SWB_0007308,SWB_0019308,SWB_0007312,SWB_0017148,SWB_0017144,SWB_0017141,SWB_0008678,SWB_0010991,SWB_0007337,SWB_0007338,SWB_0006021,SWB_0004678,SWB_0016661,SWB_0004233,SWB_0016680,SWB_0019737,SWB_0002545,SWB_0015877,SWB…	4.38763e-06
hLNs_3dpi	downregulation	Cellular component	neuronal cell body	GO:0043025	4	0	2.44896	102	408	1592	15595	SWB_0005931,SWB_0005932,SWB_0017910,SWB_0009092,SWB_0000298,SWB_0000295,SWB_0004646,SWB_0010088,SWB_0000633,SWB_0008131,SWB_0017584,SWB_0017583,SWB_0016273,SWB_0017141,SWB_0008678,SWB_0010991,SWB_0017134,SWB_0006006,SWB_0006007,SWB_0010524,SWB_0015320,SWB_0004678,SWB_0006892,SWB_0019713,SWB_0019714,SWB_0006913,SWB_0016718,SWB_0014522,SWB_0005614,SWB_0015898,SWB_0017189,SWB_0008257,SWB_0000791,SWB…	0
hLNs_3dpi	downregulation	Cellular component	synapse	GO:0045202	4	0	2.12176	261	1205	1592	15595	SWB_0000238,SWB_0010029,SWB_0017910,SWB_0012224,SWB_0004639,SWB_0009092,SWB_0009076,SWB_0021191,SWB_0013123,SWB_0018803,SWB_0000298,SWB_0000295,SWB_0004646,SWB_0007250,SWB_0007259,SWB_0013931,SWB_0009465,SWB_0008138,SWB_0011777,SWB_0011323,SWB_0013984,SWB_0002857,SWB_0011312,SWB_0003719,SWB_0003718,SWB_0003717,SWB_0003716,SWB_0013995,SWB_0017584,SWB_0017583,SWB_0007308,SWB_0018435,SWB_0009954,SWB…	0
hLNs_3dpi	downregulation	Cellular component	postsynaptic membrane	GO:0045211	6	0	2.54071	90	347	1592	15595	SWB_0009076,SWB_0000298,SWB_0000295,SWB_0004646,SWB_0007259,SWB_0011777,SWB_0011323,SWB_0002857,SWB_0017584,SWB_0017583,SWB_0010991,SWB_0010982,SWB_0004678,SWB_0018824,SWB_0001197,SWB_0014997,SWB_0006913,SWB_0014522,SWB_0003432,SWB_0011069,SWB_0017189,SWB_0020350,SWB_0008257,SWB_0017191,SWB_0020361,SWB_0011446,SWB_0000318,SWB_0000791,SWB_0000792,SWB_0015818,SWB_0009615,SWB_0010632,SWB_0018955,SWB…	0
hLNs_3dpi	downregulation	Cellular component	cell periphery	GO:0071944	3	0	1.36374	639	4590	1592	15595	SWB_0001553,SWB_0010034,SWB_0009034,SWB_0003746,SWB_0000233,SWB_0012689,SWB_0010029,SWB_0003759,SWB_0000248,SWB_0014414,SWB_0003763,SWB_0005931,SWB_0005932,SWB_0014407,SWB_0013559,SWB_0012224,SWB_0001116,SWB_0001117,SWB_0001114,SWB_0004639,SWB_0006819,SWB_0016615,SWB_0009076,SWB_0003786,SWB_0003301,SWB_0006807,SWB_0017935,SWB_0013123,SWB_0002460,SWB_0005506,SWB_0018803,SWB_0005971,SWB_0000298,SWB…	0
hLNs_3dpi	downregulation	Cellular component	plasma membrane region	GO:0098590	4	0	1.77741	221	1218	1592	15595	SWB_0001553,SWB_0012689,SWB_0010029,SWB_0003759,SWB_0005931,SWB_0005932,SWB_0009076,SWB_0002460,SWB_0000298,SWB_0000295,SWB_0004646,SWB_0007259,SWB_0013931,SWB_0021107,SWB_0009466,SWB_0000650,SWB_0011777,SWB_0019259,SWB_0013502,SWB_0011323,SWB_0013984,SWB_0002857,SWB_0003728,SWB_0017584,SWB_0017583,SWB_0017148,SWB_0017144,SWB_0006012,SWB_0008678,SWB_0010991,SWB_0006006,SWB_0006007,SWB_0009517,SWB…	0
hLNs_3dpi	downregulation	Cellular component	postsynapse	GO:0098794	3	0	2.39864	143	584	1592	15595	SWB_0017910,SWB_0009076,SWB_0000298,SWB_0000295,SWB_0004646,SWB_0007259,SWB_0008138,SWB_0011777,SWB_0011323,SWB_0002857,SWB_0011312,SWB_0003719,SWB_0003718,SWB_0003717,SWB_0003716,SWB_0017584,SWB_0017583,SWB_0010976,SWB_0010991,SWB_0006006,SWB_0006007,SWB_0010982,SWB_0015320,SWB_0002002,SWB_0004678,SWB_0016656,SWB_0018824,SWB_0001197,SWB_0006423,SWB_0014997,SWB_0012351,SWB_0006913,SWB_0016718,SWB…	0
hLNs_3dpi	downregulation	Cellular component	neuron to neuron synapse	GO:0098984	5	0	2.56624	93	355	1592	15595	SWB_0009076,SWB_0013123,SWB_0000298,SWB_0000295,SWB_0004646,SWB_0007259,SWB_0008138,SWB_0011777,SWB_0011323,SWB_0002857,SWB_0011312,SWB_0017584,SWB_0017583,SWB_0010976,SWB_0010991,SWB_0006006,SWB_0006007,SWB_0016656,SWB_0018824,SWB_0006898,SWB_0014997,SWB_0012351,SWB_0016718,SWB_0003432,SWB_0017189,SWB_0020350,SWB_0008257,SWB_0017191,SWB_0020361,SWB_0000318,SWB_0000791,SWB_0000792,SWB_0015823,SWB…	0
hLNs_3dpi	downregulation	Cellular component	synaptic membrane	GO:0097060	5	0	2.51061	112	437	1592	15595	SWB_0009076,SWB_0000298,SWB_0000295,SWB_0004646,SWB_0007259,SWB_0013931,SWB_0011777,SWB_0011323,SWB_0013984,SWB_0002857,SWB_0017584,SWB_0017583,SWB_0008678,SWB_0010991,SWB_0006006,SWB_0006007,SWB_0010982,SWB_0004678,SWB_0018824,SWB_0001197,SWB_0005107,SWB_0014997,SWB_0006913,SWB_0014522,SWB_0003432,SWB_0011069,SWB_0017189,SWB_0020350,SWB_0008257,SWB_0017191,SWB_0020361,SWB_0011446,SWB_0000318,SWB…	0
hLNs_3dpi	downregulation	Cellular component	dendritic tree	GO:0097447	6	0	2.40077	137	559	1592	15595	SWB_0017910,SWB_0009092,SWB_0000298,SWB_0000295,SWB_0004646,SWB_0010088,SWB_0007250,SWB_0008584,SWB_0008585,SWB_0007259,SWB_0011323,SWB_0003719,SWB_0003718,SWB_0003717,SWB_0008173,SWB_0003716,SWB_0017584,SWB_0018435,SWB_0016273,SWB_0017141,SWB_0010991,SWB_0006006,SWB_0006007,SWB_0010982,SWB_0010524,SWB_0015320,SWB_0002002,SWB_0004678,SWB_0014007,SWB_0004233,SWB_0001197,SWB_0019713,SWB_0019714,SWB…	0
hLNs_3dpi	downregulation	Cellular component	plasma membrane bounded cell projection	GO:0120025	4	0	1.68483	339	1971	1592	15595	SWB_0000238,SWB_0015741,SWB_0012232,SWB_0003759,SWB_0015742,SWB_0001104,SWB_0005931,SWB_0005932,SWB_0017910,SWB_0001116,SWB_0001117,SWB_0001114,SWB_0004639,SWB_0009092,SWB_0005957,SWB_0013123,SWB_0002460,SWB_0000298,SWB_0005974,SWB_0000295,SWB_0004646,SWB_0010088,SWB_0017064,SWB_0007250,SWB_0020221,SWB_0008584,SWB_0008585,SWB_0020226,SWB_0007259,SWB_0013931,SWB_0013933,SWB_0009466,SWB_0008138,SWB…	0
hLNs_3dpi	downregulation	Biological process	synapse organization	GO:0050808	6	0	2.5474	89	343	1452	14255	SWB_0004609,SWB_0009076,SWB_0004646,SWB_0007259,SWB_0011777,SWB_0002857,SWB_0013995,SWB_0018435,SWB_0009954,SWB_0010976,SWB_0010982,SWB_0006021,SWB_0008200,SWB_0015320,SWB_0005529,SWB_0016656,SWB_0001197,SWB_0019713,SWB_0019712,SWB_0014522,SWB_0017189,SWB_0017191,SWB_0010115,SWB_0011446,SWB_0000318,SWB_0018098,SWB_0015823,SWB_0015822,SWB_0014188,SWB_0008771,SWB_0008765,SWB_0017274,SWB_0011974,SWB…	0
hLNs_3dpi	downregulation	Biological process	neurogenesis	GO:0022008	5	0	1.77982	250	1379	1452	14255	SWB_0002894,SWB_0013539,SWB_0015741,SWB_0015742,SWB_0005931,SWB_0005932,SWB_0004609,SWB_0013559,SWB_0005964,SWB_0009092,SWB_0017962,SWB_0016620,SWB_0018803,SWB_0020226,SWB_0007259,SWB_0008131,SWB_0009465,SWB_0008138,SWB_0011777,SWB_0020275,SWB_0002857,SWB_0003719,SWB_0003718,SWB_0003717,SWB_0008173,SWB_0003716,SWB_0009018,SWB_0017584,SWB_0018435,SWB_0017574,SWB_0017572,SWB_0005591,SWB_0017571,SWB…	0
hLNs_3dpi	downregulation	Biological process	cell communication	GO:0007154	3	0	1.33129	641	4727	1452	14255	SWB_0005926,SWB_0009034,SWB_0000238,SWB_0000233,SWB_0013539,SWB_0010029,SWB_0015741,SWB_0003755,SWB_0015742,SWB_0003763,SWB_0005931,SWB_0005932,SWB_0014407,SWB_0013559,SWB_0012223,SWB_0001116,SWB_0001117,SWB_0001114,SWB_0005964,SWB_0004639,SWB_0006819,SWB_0009092,SWB_0003301,SWB_0021191,SWB_0017962,SWB_0013123,SWB_0001136,SWB_0006832,SWB_0006835,SWB_0016635,SWB_0016620,SWB_0005971,SWB_0000298,SWB…	0
hLNs_3dpi	downregulation	Biological process	neuron differentiation	GO:0030182	5	0	1.85377	223	1181	1452	14255	SWB_0002894,SWB_0015741,SWB_0015742,SWB_0005931,SWB_0005932,SWB_0013559,SWB_0005964,SWB_0009092,SWB_0017962,SWB_0016620,SWB_0018803,SWB_0020226,SWB_0007259,SWB_0008131,SWB_0009465,SWB_0008138,SWB_0011777,SWB_0020275,SWB_0002857,SWB_0003719,SWB_0003718,SWB_0003717,SWB_0008173,SWB_0003716,SWB_0009018,SWB_0017584,SWB_0018435,SWB_0017574,SWB_0017572,SWB_0005591,SWB_0017571,SWB_0009954,SWB_0016273,SWB…	0
hLNs_3dpi	downregulation	Biological process	neuron projection development	GO:0031175	7	0	1.99049	177	873	1452	14255	SWB_0015741,SWB_0015742,SWB_0005931,SWB_0005932,SWB_0013559,SWB_0009092,SWB_0016620,SWB_0020226,SWB_0007259,SWB_0008131,SWB_0009465,SWB_0008138,SWB_0011777,SWB_0002857,SWB_0003719,SWB_0003718,SWB_0003717,SWB_0008173,SWB_0003716,SWB_0009018,SWB_0018435,SWB_0005591,SWB_0005140,SWB_0010976,SWB_0010512,SWB_0010524,SWB_0015320,SWB_0016656,SWB_0018824,SWB_0005547,SWB_0014007,SWB_0001197,SWB_0019713,SWB…	0
hLNs_3dpi	downregulation	Biological process	cell development	GO:0048468	4	1.11022e-16	1.62946	280	1687	1452	14255	SWB_0002894,SWB_0015741,SWB_0015742,SWB_0001104,SWB_0005931,SWB_0005932,SWB_0004609,SWB_0013559,SWB_0001116,SWB_0001117,SWB_0001114,SWB_0009092,SWB_0005957,SWB_0017962,SWB_0018801,SWB_0016620,SWB_0018802,SWB_0018803,SWB_0020221,SWB_0000633,SWB_0020226,SWB_0007259,SWB_0008131,SWB_0009465,SWB_0008138,SWB_0011777,SWB_0002857,SWB_0003719,SWB_0003718,SWB_0003717,SWB_0008173,SWB_0003716,SWB_0009018,SWB…	1.26973e-13
hLNs_3dpi	downregulation	Biological process	regulation of biological quality	GO:0065008	3	1.11022e-16	1.46991	461	3079	1452	14255	SWB_0003734,SWB_0001553,SWB_0000238,SWB_0000233,SWB_0012689,SWB_0003763,SWB_0014407,SWB_0004609,SWB_0003771,SWB_0006819,SWB_0009092,SWB_0009076,SWB_0021191,SWB_0006807,SWB_0013123,SWB_0006832,SWB_0006835,SWB_0005505,SWB_0005971,SWB_0000298,SWB_0000295,SWB_0004646,SWB_0002802,SWB_0020230,SWB_0011767,SWB_0011766,SWB_0020221,SWB_0008584,SWB_0008585,SWB_0007259,SWB_0013931,SWB_0013933,SWB_0021107,SWB…	1.26973e-13
hLNs_3dpi	downregulation	Biological process	plasma membrane bounded cell projection morphogenesis	GO:0120039	8	2.22045e-16	2.24077	139	609	1452	14255	SWB_0015741,SWB_0015742,SWB_0005931,SWB_0005932,SWB_0009092,SWB_0016620,SWB_0020226,SWB_0007259,SWB_0008138,SWB_0011777,SWB_0002857,SWB_0003719,SWB_0003718,SWB_0003717,SWB_0003716,SWB_0018435,SWB_0005591,SWB_0005140,SWB_0010512,SWB_0010524,SWB_0015320,SWB_0016656,SWB_0018824,SWB_0005547,SWB_0014007,SWB_0001197,SWB_0019713,SWB_0019714,SWB_0002063,SWB_0002062,SWB_0012325,SWB_0006913,SWB_0014523,SWB…	1.90459e-13
hLNs_3dpi	downregulation	Biological process	cell-cell signaling	GO:0007267	4	2.22045e-16	1.92391	243	1240	1452	14255	SWB_0000238,SWB_0013559,SWB_0012223,SWB_0006819,SWB_0009092,SWB_0021191,SWB_0013123,SWB_0000298,SWB_0000295,SWB_0002802,SWB_0020230,SWB_0007250,SWB_0007259,SWB_0008131,SWB_0009465,SWB_0011777,SWB_0011312,SWB_0003719,SWB_0003718,SWB_0003717,SWB_0003716,SWB_0013995,SWB_0017584,SWB_0017583,SWB_0009954,SWB_0020743,SWB_0019751,SWB_0005140,SWB_0007328,SWB_0004281,SWB_0014082,SWB_0017144,SWB_0008678,SWB…	1.90459e-13
hLNs_3dpi	downregulation	Biological process	anterograde trans-synaptic signaling	GO:0098916	7	3.33067e-16	2.4188	136	552	1452	14255	SWB_0000238,SWB_0009092,SWB_0021191,SWB_0013123,SWB_0007250,SWB_0007259,SWB_0011312,SWB_0003719,SWB_0003718,SWB_0003717,SWB_0003716,SWB_0013995,SWB_0017584,SWB_0017583,SWB_0009954,SWB_0020743,SWB_0005140,SWB_0008678,SWB_0010991,SWB_0007337,SWB_0006021,SWB_0010524,SWB_0004678,SWB_0005529,SWB_0006892,SWB_0004233,SWB_0006898,SWB_0014053,SWB_0005107,SWB_0020721,SWB_0014997,SWB_0021270,SWB_0021271,SWB…	2.28551e-13
hLNs_3dpi	upregulation	Molecular function	catalytic activity, acting on DNA	GO:0140097	3	1.26565e-14	4.72581	35	204	492	13552	SWB_0000586,SWB_0015625,SWB_0000253,SWB_0017832,SWB_0009560,SWB_0019124,SWB_0011404,SWB_0006198,SWB_0019141,SWB_0011300,SWB_0007394,SWB_0012534,SWB_0012537,SWB_0000320,SWB_0004398,SWB_0020982,SWB_0009839,SWB_0015087,SWB_0011968,SWB_0006361,SWB_0008684,SWB_0012941,SWB_0013496,SWB_0015550,SWB_0012040,SWB_0004423,SWB_0004424,SWB_0008813,SWB_0014038,SWB_0004342,SWB_0008858,SWB_0003030,SWB_0017314,SWB…	1.20997e-11
hLNs_3dpi	upregulation	Molecular function	DNA helicase activity	GO:0003678	10	3.48444e-08	5.73848	15	72	492	13552	SWB_0000586,SWB_0015625,SWB_0011404,SWB_0006198,SWB_0007394,SWB_0000320,SWB_0020982,SWB_0009839,SWB_0012941,SWB_0013496,SWB_0004423,SWB_0004424,SWB_0014038,SWB_0004342,SWB_0008858,	1.66556e-05
hLNs_3dpi	upregulation	Molecular function	antigen binding	GO:0003823	3	5.6723e-08	9.18157	10	30	492	13552	SWB_0008193,SWB_0008192,SWB_0008197,SWB_0008195,SWB_0008196,SWB_0021033,SWB_0009333,SWB_0004919,SWB_0020800,SWB_0018418,	1.80757e-05
hLNs_3dpi	upregulation	Molecular function	single-stranded DNA binding	GO:0003697	6	7.56732e-08	4.77816	17	98	492	13552	SWB_0000586,SWB_0011369,SWB_0015716,SWB_0000253,SWB_0010060,SWB_0005984,SWB_0009560,SWB_0011404,SWB_0007394,SWB_0011571,SWB_0000338,SWB_0016196,SWB_0012941,SWB_0013496,SWB_0014038,SWB_0004342,SWB_0008858,	1.80859e-05
hLNs_3dpi	upregulation	Molecular function	ATPase activity	GO:0016887	8	8.12744e-08	2.38108	44	509	492	13552	SWB_0000586,SWB_0009273,SWB_0015625,SWB_0000253,SWB_0014795,SWB_0016720,SWB_0016721,SWB_0007023,SWB_0019124,SWB_0011404,SWB_0016081,SWB_0021313,SWB_0006198,SWB_0012757,SWB_0007394,SWB_0021357,SWB_0019152,SWB_0000320,SWB_0014972,SWB_0011927,SWB_0019515,SWB_0020982,SWB_0009839,SWB_0020772,SWB_0011940,SWB_0004168,SWB_0010960,SWB_0015087,SWB_0011958,SWB_0021549,SWB_0021547,SWB_0021303,SWB_0021539,SWB…	1.55397e-05
hLNs_3dpi	upregulation	Molecular function	DNA replication origin binding	GO:0003688	8	8.63904e-07	9.58077	8	23	492	13552	SWB_0000586,SWB_0019075,SWB_0005984,SWB_0011404,SWB_0007394,SWB_0012941,SWB_0013496,SWB_0014038,	0.000137649
hLNs_3dpi	upregulation	Molecular function	DNA binding	GO:0003677	5	1.04347e-05	1.48553	107	1984	492	13552	SWB_0000586,SWB_0017908,SWB_0019088,SWB_0011369,SWB_0014513,SWB_0013302,SWB_0019075,SWB_0015716,SWB_0010295,SWB_0015507,SWB_0015625,SWB_0000139,SWB_0000253,SWB_0016826,SWB_0017820,SWB_0017940,SWB_0009083,SWB_0004630,SWB_0001470,SWB_0016720,SWB_0010060,SWB_0001001,SWB_0012248,SWB_0016721,SWB_0014330,SWB_0012033,SWB_0005984,SWB_0005500,SWB_0003682,SWB_0016749,SWB_0017832,SWB_0009560,SWB_0019124,SWB…	0.00142509
hLNs_3dpi	upregulation	Molecular function	helicase activity	GO:0004386	9	1.71646e-05	3.13801	18	158	492	13552	SWB_0000586,SWB_0009273,SWB_0015625,SWB_0019124,SWB_0011404,SWB_0006198,SWB_0007394,SWB_0000320,SWB_0020982,SWB_0009839,SWB_0011958,SWB_0012941,SWB_0013496,SWB_0004423,SWB_0004424,SWB_0014038,SWB_0004342,SWB_0008858,	0.00205116
hLNs_3dpi	upregulation	Molecular function	microtubule binding	GO:0008017	6	1.90015e-05	2.66188	23	238	492	13552	SWB_0012695,SWB_0014790,SWB_0016720,SWB_0015517,SWB_0016721,SWB_0007023,SWB_0016081,SWB_0012757,SWB_0000653,SWB_0019152,SWB_0014972,SWB_0017343,SWB_0006457,SWB_0011927,SWB_0019515,SWB_0015398,SWB_0000912,SWB_0010734,SWB_0011940,SWB_0004168,SWB_0010960,SWB_0004359,SWB_0008851,	0.00201839
hLNs_3dpi	upregulation	Molecular function	microtubule motor activity	GO:0003777	9	2.34034e-05	3.93496	13	91	492	13552	SWB_0014795,SWB_0016720,SWB_0016721,SWB_0007023,SWB_0016081,SWB_0012757,SWB_0019152,SWB_0014972,SWB_0011927,SWB_0019515,SWB_0011940,SWB_0004168,SWB_0010960,	0.00223737
hLNs_3dpi	upregulation	Cellular component	condensed chromosome	GO:0000793	7	2.22045e-16	5.85178	42	195	574	15595	SWB_0017908,SWB_0012695,SWB_0001688,SWB_0000358,SWB_0015716,SWB_0000139,SWB_0000253,SWB_0009083,SWB_0014790,SWB_0002451,SWB_0015517,SWB_0009461,SWB_0001614,SWB_0011893,SWB_0008399,SWB_0018181,SWB_0019152,SWB_0004938,SWB_0011571,SWB_0002998,SWB_0019515,SWB_0019307,SWB_0010734,SWB_0018206,SWB_0015087,SWB_0008313,SWB_0017493,SWB_0010621,SWB_0016196,SWB_0005189,SWB_0006279,SWB_0010417,SWB_0019583,SWB…	1.33449e-13
hLNs_3dpi	upregulation	Cellular component	chromosome, centromeric region	GO:0000775	4	3.33067e-16	5.75005	40	189	574	15595	SWB_0017908,SWB_0012695,SWB_0001688,SWB_0000358,SWB_0003513,SWB_0000139,SWB_0009083,SWB_0014790,SWB_0002451,SWB_0015517,SWB_0007023,SWB_0019248,SWB_0009461,SWB_0011893,SWB_0008399,SWB_0018181,SWB_0019152,SWB_0004938,SWB_0002998,SWB_0019515,SWB_0019307,SWB_0010734,SWB_0018206,SWB_0016144,SWB_0008313,SWB_0011958,SWB_0010621,SWB_0005189,SWB_0010417,SWB_0019583,SWB_0018374,SWB_0009652,SWB_0013916,SWB…	1.00087e-13
hLNs_3dpi	upregulation	Cellular component	condensed chromosome, centromeric region	GO:0000779	5	4.44089e-16	7.38806	31	114	574	15595	SWB_0017908,SWB_0012695,SWB_0001688,SWB_0000358,SWB_0009083,SWB_0014790,SWB_0002451,SWB_0015517,SWB_0009461,SWB_0011893,SWB_0008399,SWB_0018181,SWB_0019152,SWB_0004938,SWB_0002998,SWB_0019515,SWB_0019307,SWB_0010734,SWB_0018206,SWB_0008313,SWB_0010621,SWB_0005189,SWB_0010417,SWB_0019583,SWB_0018374,SWB_0013916,SWB_0015329,SWB_0007939,SWB_0004328,SWB_0004341,SWB_0006319,	8.89659e-14
hLNs_3dpi	upregulation	Cellular component	chromosome	GO:0005694	6	5.55112e-16	2.6535	113	1157	574	15595	SWB_0017908,SWB_0011369,SWB_0014513,SWB_0012695,SWB_0013302,SWB_0001688,SWB_0000358,SWB_0019075,SWB_0015716,SWB_0003513,SWB_0000139,SWB_0001588,SWB_0000253,SWB_0016826,SWB_0009083,SWB_0014790,SWB_0001470,SWB_0015769,SWB_0016720,SWB_0010060,SWB_0001001,SWB_0002451,SWB_0015517,SWB_0012248,SWB_0016721,SWB_0004892,SWB_0005984,SWB_0002101,SWB_0016757,SWB_0002473,SWB_0003682,SWB_0000509,SWB_0007023,SWB…	8.34055e-14
hLNs_3dpi	upregulation	Cellular component	chromosomal region	GO:0098687	3	6.66134e-16	5.353	53	269	574	15595	SWB_0017908,SWB_0012695,SWB_0001688,SWB_0000358,SWB_0019075,SWB_0003513,SWB_0000139,SWB_0000253,SWB_0009083,SWB_0014790,SWB_0002451,SWB_0015517,SWB_0007023,SWB_0011404,SWB_0019248,SWB_0020587,SWB_0009461,SWB_0007394,SWB_0011893,SWB_0008399,SWB_0012534,SWB_0018181,SWB_0019152,SWB_0004938,SWB_0011571,SWB_0002998,SWB_0019515,SWB_0020982,SWB_0019307,SWB_0010734,SWB_0018206,SWB_0016144,SWB_0008313,SWB…	8.00693e-14
hLNs_3dpi	upregulation	Cellular component	condensed chromosome kinetochore	GO:0000777	7	1.88738e-15	7.06394	26	100	574	15595	SWB_0017908,SWB_0012695,SWB_0001688,SWB_0009083,SWB_0014790,SWB_0002451,SWB_0015517,SWB_0011893,SWB_0008399,SWB_0018181,SWB_0019152,SWB_0004938,SWB_0002998,SWB_0019515,SWB_0019307,SWB_0010734,SWB_0018206,SWB_0008313,SWB_0010621,SWB_0005189,SWB_0010417,SWB_0018374,SWB_0013916,SWB_0007939,SWB_0004328,SWB_0004341,	1.89052e-13
hLNs_3dpi	upregulation	Cellular component	kinetochore	GO:0000776	6	6.77236e-15	6.13493	28	124	574	15595	SWB_0017908,SWB_0012695,SWB_0001688,SWB_0003513,SWB_0009083,SWB_0014790,SWB_0002451,SWB_0015517,SWB_0007023,SWB_0011893,SWB_0008399,SWB_0018181,SWB_0019152,SWB_0004938,SWB_0002998,SWB_0019515,SWB_0019307,SWB_0010734,SWB_0018206,SWB_0008313,SWB_0010621,SWB_0005189,SWB_0010417,SWB_0018374,SWB_0013916,SWB_0007939,SWB_0004328,SWB_0004341,	5.81456e-13
hLNs_3dpi	upregulation	Cellular component	spindle	GO:0005819	6	1.05471e-14	3.73067	46	335	574	15595	SWB_0009169,SWB_0012695,SWB_0010023,SWB_0003513,SWB_0004965,SWB_0002791,SWB_0014790,SWB_0016720,SWB_0015517,SWB_0016721,SWB_0016757,SWB_0000509,SWB_0007023,SWB_0000984,SWB_0019248,SWB_0009461,SWB_0002614,SWB_0018181,SWB_0003835,SWB_0014972,SWB_0019172,SWB_0006457,SWB_0011927,SWB_0019515,SWB_0000912,SWB_0010734,SWB_0011940,SWB_0018206,SWB_0016382,SWB_0006345,SWB_0004168,SWB_0010960,SWB_0008313,SWB…	7.92352e-13
hLNs_3dpi	upregulation	Cellular component	nuclear chromosome	GO:0000228	7	6.97886e-13	4.65325	31	181	574	15595	SWB_0012695,SWB_0019075,SWB_0000139,SWB_0000253,SWB_0009083,SWB_0002451,SWB_0004892,SWB_0005984,SWB_0002101,SWB_0011404,SWB_0006198,SWB_0001614,SWB_0008399,SWB_0012534,SWB_0011571,SWB_0002998,SWB_0004398,SWB_0019515,SWB_0018206,SWB_0015087,SWB_0017493,SWB_0010621,SWB_0016196,SWB_0006279,SWB_0018374,SWB_0004566,SWB_0004328,SWB_0004342,SWB_0008858,SWB_0017314,SWB_0007878,	4.66033e-11
hLNs_3dpi	upregulation	Cellular component	spindle microtubule	GO:0005876	8	7.19313e-13	9.42598	17	49	574	15595	SWB_0012695,SWB_0014790,SWB_0016720,SWB_0015517,SWB_0016721,SWB_0007023,SWB_0009461,SWB_0014972,SWB_0019515,SWB_0010734,SWB_0011940,SWB_0015329,SWB_0007939,SWB_0001198,SWB_0004359,SWB_0008851,SWB_0006319,	4.32307e-11
hLNs_3dpi	upregulation	Biological process	mitotic sister chromatid segregation	GO:0000070	8	0	7.97612	43	145	530	14255	SWB_0012695,SWB_0000358,SWB_0003513,SWB_0014790,SWB_0016720,SWB_0010060,SWB_0002451,SWB_0015517,SWB_0016721,SWB_0002473,SWB_0007023,SWB_0000984,SWB_0019248,SWB_0012757,SWB_0011893,SWB_0008399,SWB_0008384,SWB_0002614,SWB_0018181,SWB_0019152,SWB_0003835,SWB_0004938,SWB_0014972,SWB_0019172,SWB_0019515,SWB_0000912,SWB_0018206,SWB_0004168,SWB_0008313,SWB_0010621,SWB_0016196,SWB_0010417,SWB_0019583,SWB…	0
hLNs_3dpi	upregulation	Biological process	nuclear chromosome segregation	GO:0098813	4	0	6.84202	58	228	530	14255	SWB_0017908,SWB_0012695,SWB_0000358,SWB_0010023,SWB_0003513,SWB_0015625,SWB_0000139,SWB_0000253,SWB_0014790,SWB_0016720,SWB_0010060,SWB_0002451,SWB_0015517,SWB_0016721,SWB_0002473,SWB_0007023,SWB_0000984,SWB_0019248,SWB_0012604,SWB_0001614,SWB_0012757,SWB_0011893,SWB_0008399,SWB_0012534,SWB_0008384,SWB_0002614,SWB_0018181,SWB_0019152,SWB_0003835,SWB_0000320,SWB_0004938,SWB_0014972,SWB_0019172,SWB…	0
hLNs_3dpi	upregulation	Biological process	mitotic nuclear division	GO:0140014	8	0	6.29486	55	235	530	14255	SWB_0012695,SWB_0000358,SWB_0003513,SWB_0014790,SWB_0016720,SWB_0010060,SWB_0002451,SWB_0015517,SWB_0012248,SWB_0016721,SWB_0002473,SWB_0007023,SWB_0000984,SWB_0019248,SWB_0009461,SWB_0012757,SWB_0012506,SWB_0011893,SWB_0008399,SWB_0008384,SWB_0002614,SWB_0020268,SWB_0018181,SWB_0019152,SWB_0003835,SWB_0004938,SWB_0014972,SWB_0019172,SWB_0011927,SWB_0019515,SWB_0000912,SWB_0006475,SWB_0011940,SWB…	0
hLNs_3dpi	upregulation	Biological process	meiotic nuclear division	GO:0140013	8	0	6.6735	33	133	530	14255	SWB_0017908,SWB_0012695,SWB_0009273,SWB_0003513,SWB_0015625,SWB_0000253,SWB_0010060,SWB_0002451,SWB_0002473,SWB_0007023,SWB_0000984,SWB_0019124,SWB_0009461,SWB_0001614,SWB_0012534,SWB_0003835,SWB_0011571,SWB_0019172,SWB_0016368,SWB_0015087,SWB_0016176,SWB_0016196,SWB_0006279,SWB_0010417,SWB_0018374,SWB_0007478,SWB_0004328,SWB_0008700,SWB_0004342,SWB_0007735,SWB_0002292,SWB_0007645,SWB_0006319,	0
hLNs_3dpi	upregulation	Biological process	sister chromatid segregation	GO:0000819	7	0	7.43602	47	170	530	14255	SWB_0012695,SWB_0000358,SWB_0003513,SWB_0000139,SWB_0014790,SWB_0016720,SWB_0010060,SWB_0002451,SWB_0015517,SWB_0016721,SWB_0002473,SWB_0007023,SWB_0000984,SWB_0019248,SWB_0012604,SWB_0012757,SWB_0011893,SWB_0008399,SWB_0008384,SWB_0002614,SWB_0018181,SWB_0019152,SWB_0003835,SWB_0000320,SWB_0004938,SWB_0014972,SWB_0019172,SWB_0019515,SWB_0000912,SWB_0018206,SWB_0004168,SWB_0015087,SWB_0008313,SWB…	0
hLNs_3dpi	upregulation	Biological process	chromosome organization	GO:0051276	6	0	2.89917	101	937	530	14255	SWB_0001798,SWB_0001797,SWB_0017908,SWB_0012695,SWB_0000358,SWB_0015716,SWB_0003513,SWB_0015625,SWB_0000139,SWB_0001588,SWB_0000253,SWB_0014790,SWB_0015769,SWB_0016720,SWB_0010060,SWB_0002451,SWB_0015517,SWB_0012248,SWB_0016721,SWB_0004892,SWB_0002101,SWB_0002473,SWB_0017832,SWB_0007023,SWB_0000984,SWB_0019124,SWB_0011404,SWB_0019248,SWB_0020587,SWB_0012604,SWB_0001614,SWB_0012757,SWB_0014812,SWB…	0
hLNs_3dpi	upregulation	Biological process	cell division	GO:0051301	3	0	4.06454	81	536	530	14255	SWB_0009169,SWB_0005920,SWB_0017908,SWB_0012695,SWB_0001688,SWB_0000358,SWB_0010023,SWB_0015625,SWB_0000375,SWB_0009083,SWB_0014790,SWB_0016720,SWB_0010060,SWB_0003426,SWB_0002451,SWB_0015517,SWB_0016721,SWB_0002105,SWB_0015410,SWB_0002473,SWB_0000984,SWB_0019248,SWB_0009461,SWB_0001614,SWB_0011893,SWB_0008384,SWB_0002614,SWB_0020268,SWB_0018181,SWB_0019152,SWB_0003835,SWB_0004938,SWB_0014972,SWB…	0
hLNs_3dpi	upregulation	Biological process	regulation of cell cycle process	GO:0010564	6	0	3.25119	66	546	530	14255	SWB_0012695,SWB_0000113,SWB_0019075,SWB_0010023,SWB_0003513,SWB_0014790,SWB_0000382,SWB_0015769,SWB_0002451,SWB_0015517,SWB_0012248,SWB_0002105,SWB_0004533,SWB_0000984,SWB_0020587,SWB_0012604,SWB_0009461,SWB_0000885,SWB_0011789,SWB_0012506,SWB_0009356,SWB_0002614,SWB_0020268,SWB_0018181,SWB_0003835,SWB_0004938,SWB_0011571,SWB_0019172,SWB_0006457,SWB_0011927,SWB_0019515,SWB_0016368,SWB_0000912,SWB…	0
hLNs_3dpi	upregulation	Biological process	mitotic cell cycle process	GO:1903047	4	0	4.51135	105	626	530	14255	SWB_0005920,SWB_0012695,SWB_0000358,SWB_0000113,SWB_0019075,SWB_0015958,SWB_0010023,SWB_0003513,SWB_0014790,SWB_0000382,SWB_0015769,SWB_0016720,SWB_0010060,SWB_0003426,SWB_0002451,SWB_0015517,SWB_0012248,SWB_0016721,SWB_0013361,SWB_0002105,SWB_0005984,SWB_0004533,SWB_0002473,SWB_0007023,SWB_0000984,SWB_0011404,SWB_0019248,SWB_0020587,SWB_0009461,SWB_0006198,SWB_0000885,SWB_0012757,SWB_0011789,SWB…	0
hLNs_3dpi	upregulation	Biological process	meiotic cell cycle process	GO:1903046	4	0	6.23422	35	151	530	14255	SWB_0017908,SWB_0012695,SWB_0009273,SWB_0000358,SWB_0003513,SWB_0015625,SWB_0000253,SWB_0010060,SWB_0002451,SWB_0002105,SWB_0002473,SWB_0007023,SWB_0000984,SWB_0019124,SWB_0009461,SWB_0001614,SWB_0012534,SWB_0003835,SWB_0011571,SWB_0019172,SWB_0016368,SWB_0015087,SWB_0016176,SWB_0016196,SWB_0006279,SWB_0010417,SWB_0018374,SWB_0007478,SWB_0004328,SWB_0008700,SWB_0004342,SWB_0007735,SWB_0002292,SWB…	0
hLNs_42dpi	downregulation	Molecular function	extracellular matrix structural constituent	GO:0005201	3	5.95991e-05	7.06885	7	110	122	13552	SWB_0003465,SWB_0003464,SWB_0016268,SWB_0017098,SWB_0014306,SWB_0016997,SWB_0009891,	0.0140654
hLNs_42dpi	downregulation	Molecular function	glycosaminoglycan binding	GO:0005539	4	0.000352977	4.60443	8	193	122	13552	SWB_0019763,SWB_0000631,SWB_0003465,SWB_0003464,SWB_0004285,SWB_0000846,SWB_0009149,SWB_0016997,	0.033321
hLNs_42dpi	downregulation	Molecular function	carbohydrate binding	GO:0030246	3	0.000368466	4.08056	9	245	122	13552	SWB_0006859,SWB_0006164,SWB_0000413,SWB_0000420,SWB_0006019,SWB_0000439,SWB_0000437,SWB_0000434,SWB_0000433,	0.028986
hLNs_42dpi	downregulation	Molecular function	heparin binding	GO:0008201	5	0.000377827	5.25388	7	148	122	13552	SWB_0019763,SWB_0003465,SWB_0003464,SWB_0004285,SWB_0000846,SWB_0009149,SWB_0016997,	0.0254763
hLNs_42dpi	downregulation	Cellular component	intrinsic component of membrane	GO:0031224	3	5.98149e-08	1.72423	74	4462	150	15595	SWB_0020515,SWB_0011880,SWB_0009684,SWB_0009569,SWB_0000223,SWB_0006698,SWB_0006859,SWB_0018396,SWB_0018672,SWB_0012614,SWB_0019764,SWB_0011089,SWB_0015391,SWB_0006164,SWB_0000631,SWB_0001200,SWB_0010426,SWB_0014625,SWB_0019753,SWB_0016830,SWB_0020416,SWB_0014773,SWB_0017001,SWB_0016271,SWB_0000245,SWB_0009743,SWB_0001332,SWB_0004737,SWB_0013723,SWB_0010572,SWB_0013686,SWB_0016541,SWB_0015299,SWB…	2.02772e-05
hLNs_42dpi	downregulation	Cellular component	integral component of membrane	GO:0016021	4	9.39454e-08	1.73037	72	4326	150	15595	SWB_0020515,SWB_0011880,SWB_0009684,SWB_0009569,SWB_0000223,SWB_0006698,SWB_0006859,SWB_0018396,SWB_0018672,SWB_0012614,SWB_0011089,SWB_0015391,SWB_0006164,SWB_0000631,SWB_0001200,SWB_0010426,SWB_0014625,SWB_0019753,SWB_0016830,SWB_0020416,SWB_0014773,SWB_0017001,SWB_0016271,SWB_0000245,SWB_0009743,SWB_0001332,SWB_0004737,SWB_0013723,SWB_0010572,SWB_0013686,SWB_0016541,SWB_0015299,SWB_0000413,SWB…	1.59237e-05
hLNs_42dpi	downregulation	Cellular component	intrinsic component of plasma membrane	GO:0031226	4	9.71833e-07	2.55386	31	1262	150	15595	SWB_0009569,SWB_0000223,SWB_0018396,SWB_0012614,SWB_0019764,SWB_0000631,SWB_0010426,SWB_0014625,SWB_0020416,SWB_0009743,SWB_0001332,SWB_0016541,SWB_0015299,SWB_0010196,SWB_0008795,SWB_0006019,SWB_0004636,SWB_0014420,SWB_0009076,SWB_0000437,SWB_0000434,SWB_0000433,SWB_0016073,SWB_0002226,SWB_0013923,SWB_0020568,SWB_0009891,SWB_0008320,SWB_0009816,SWB_0020160,SWB_0011177,	0.000109817
hLNs_42dpi	downregulation	Cellular component	cell periphery	GO:0071944	3	2.57941e-06	1.6082	71	4590	150	15595	SWB_0020515,SWB_0009684,SWB_0009569,SWB_0000223,SWB_0006698,SWB_0018396,SWB_0019762,SWB_0012614,SWB_0019763,SWB_0019764,SWB_0011089,SWB_0006164,SWB_0000631,SWB_0010426,SWB_0014625,SWB_0019753,SWB_0016830,SWB_0020416,SWB_0017001,SWB_0016271,SWB_0009743,SWB_0001332,SWB_0018290,SWB_0013723,SWB_0010572,SWB_0013686,SWB_0015058,SWB_0016541,SWB_0015970,SWB_0015299,SWB_0000413,SWB_0016829,SWB_0013462,SWB…	0.000218605
hLNs_42dpi	downregulation	Cellular component	integral component of plasma membrane	GO:0005887	5	3.22964e-06	2.51253	29	1200	150	15595	SWB_0009569,SWB_0000223,SWB_0018396,SWB_0012614,SWB_0000631,SWB_0010426,SWB_0014625,SWB_0020416,SWB_0009743,SWB_0001332,SWB_0016541,SWB_0015299,SWB_0010196,SWB_0008795,SWB_0006019,SWB_0014420,SWB_0009076,SWB_0000437,SWB_0000434,SWB_0000433,SWB_0016073,SWB_0002226,SWB_0013923,SWB_0020568,SWB_0009891,SWB_0008320,SWB_0009816,SWB_0020160,SWB_0011177,	0.00021897
hLNs_42dpi	downregulation	Cellular component	plasma membrane	GO:0005886	4	8.33559e-06	1.58799	68	4452	150	15595	SWB_0020515,SWB_0009684,SWB_0009569,SWB_0000223,SWB_0006698,SWB_0018396,SWB_0019762,SWB_0012614,SWB_0019763,SWB_0019764,SWB_0011089,SWB_0006164,SWB_0000631,SWB_0010426,SWB_0014625,SWB_0019753,SWB_0016830,SWB_0020416,SWB_0017001,SWB_0009743,SWB_0001332,SWB_0018290,SWB_0013723,SWB_0010572,SWB_0013686,SWB_0016541,SWB_0015970,SWB_0015299,SWB_0000413,SWB_0016829,SWB_0013462,SWB_0010196,SWB_0010076,SWB…	0.000470961
hLNs_42dpi	downregulation	Cellular component	membrane	GO:0016020	3	4.22954e-05	1.32977	98	7662	150	15595	SWB_0020515,SWB_0011880,SWB_0009684,SWB_0009569,SWB_0000223,SWB_0004312,SWB_0006698,SWB_0006859,SWB_0018396,SWB_0018672,SWB_0019762,SWB_0012614,SWB_0019763,SWB_0019764,SWB_0011089,SWB_0015391,SWB_0006164,SWB_0000631,SWB_0001200,SWB_0007534,SWB_0006449,SWB_0010426,SWB_0019750,SWB_0019114,SWB_0014625,SWB_0019753,SWB_0016830,SWB_0020416,SWB_0014773,SWB_0017001,SWB_0016271,SWB_0000245,SWB_0009743,SWB…	0.0020483
hLNs_42dpi	downregulation	Cellular component	extracellular space	GO:0005615	3	6.32688e-05	2.01344	33	1704	150	15595	SWB_0020515,SWB_0009569,SWB_0004312,SWB_0019762,SWB_0019763,SWB_0019764,SWB_0003465,SWB_0003464,SWB_0006449,SWB_0010426,SWB_0019753,SWB_0001332,SWB_0018057,SWB_0018058,SWB_0015058,SWB_0016268,SWB_0005097,SWB_0004285,SWB_0015977,SWB_0010196,SWB_0017098,SWB_0014306,SWB_0009149,SWB_0005905,SWB_0016997,SWB_0009891,SWB_0009497,SWB_0008048,SWB_0020280,SWB_0020281,SWB_0020282,SWB_0000170,SWB_0017839,	0.00268102
hLNs_42dpi	downregulation	Cellular component	dendritic spine	GO:0043197	7	0.000269535	4.80771	8	173	150	15595	SWB_0009569,SWB_0012614,SWB_0015299,SWB_0000660,SWB_0013001,SWB_0020568,SWB_0016982,SWB_0020160,	0.0101525
hLNs_42dpi	downregulation	Cellular component	neuron spine	GO:0044309	6	0.000302755	4.72576	8	176	150	15595	SWB_0009569,SWB_0012614,SWB_0015299,SWB_0000660,SWB_0013001,SWB_0020568,SWB_0016982,SWB_0020160,	0.0102634
hLNs_42dpi	upregulation	Molecular function	antigen binding	GO:0003823	3	4.69069e-13	41.4857	9	30	98	13552	SWB_0008193,SWB_0008192,SWB_0008197,SWB_0008195,SWB_0008196,SWB_0008233,SWB_0020800,SWB_0009332,SWB_0009333,	1.89504e-10
hLNs_42dpi	upregulation	Cellular component	immunoglobulin complex	GO:0019814	3	0	102.807	13	17	116	15595	SWB_0008193,SWB_0008192,SWB_0008197,SWB_0002806,SWB_0008198,SWB_0002805,SWB_0008195,SWB_0008196,SWB_0008233,SWB_0021431,SWB_0020800,SWB_0009332,SWB_0009333,	0
hLNs_42dpi	upregulation	Cellular component	extracellular region	GO:0005576	3	2.33694e-07	2.18686	42	2582	116	15595	SWB_0008193,SWB_0008192,SWB_0008197,SWB_0002806,SWB_0008198,SWB_0002805,SWB_0008195,SWB_0008196,SWB_0006450,SWB_0020472,SWB_0020231,SWB_0008233,SWB_0007546,SWB_0003731,SWB_0011003,SWB_0021431,SWB_0005233,SWB_0006844,SWB_0006843,SWB_0010828,SWB_0013287,SWB_0006517,SWB_0019658,SWB_0020800,SWB_0001866,SWB_0009332,SWB_0009333,SWB_0001865,SWB_0005040,SWB_0009124,SWB_0009920,SWB_0013466,SWB_0018747,SWB…	2.03314e-05
hLNs_42dpi	upregulation	Cellular component	extracellular space	GO:0005615	3	3.94992e-05	2.2091	28	1704	116	15595	SWB_0008193,SWB_0008192,SWB_0008197,SWB_0002805,SWB_0008195,SWB_0008196,SWB_0006450,SWB_0008233,SWB_0007546,SWB_0011003,SWB_0021431,SWB_0005233,SWB_0010828,SWB_0013287,SWB_0006517,SWB_0020800,SWB_0001866,SWB_0009332,SWB_0009333,SWB_0001865,SWB_0005040,SWB_0009124,SWB_0009920,SWB_0006527,SWB_0006312,SWB_0012439,SWB_0014440,SWB_0000335,	0.00257732
hLNs_42dpi	upregulation	Biological process	complement activation	GO:0006956	8	8.99281e-15	28.0472	12	57	107	14255	SWB_0008193,SWB_0008192,SWB_0008197,SWB_0002805,SWB_0008195,SWB_0008196,SWB_0008233,SWB_0007546,SWB_0020800,SWB_0009332,SWB_0009333,SWB_0013466,	1.89209e-11
hLNs_42dpi	upregulation	Biological process	complement activation, classical pathway	GO:0006958	9	8.02691e-14	37.0067	10	36	107	14255	SWB_0008193,SWB_0008192,SWB_0008197,SWB_0002805,SWB_0008195,SWB_0008196,SWB_0008233,SWB_0020800,SWB_0009332,SWB_0009333,	8.44431e-11
hLNs_42dpi	upregulation	Biological process	humoral immune response mediated by circulating immunoglobulin	GO:0002455	8	7.4174e-13	30.2782	10	44	107	14255	SWB_0008193,SWB_0008192,SWB_0008197,SWB_0002805,SWB_0008195,SWB_0008196,SWB_0008233,SWB_0020800,SWB_0009332,SWB_0009333,	5.20207e-10
hLNs_42dpi	upregulation	Biological process	humoral immune response	GO:0006959	4	3.70857e-11	12.3708	13	140	107	14255	SWB_0008193,SWB_0008192,SWB_0008197,SWB_0002805,SWB_0008195,SWB_0008196,SWB_0008233,SWB_0007546,SWB_0020800,SWB_0009332,SWB_0009333,SWB_0009124,SWB_0013466,	1.95071e-08
hLNs_42dpi	upregulation	Biological process	immunoglobulin mediated immune response	GO:0016064	7	4.39419e-11	16.8445	11	87	107	14255	SWB_0008193,SWB_0008192,SWB_0008197,SWB_0002805,SWB_0008195,SWB_0008196,SWB_0008233,SWB_0020800,SWB_0009332,SWB_0009333,SWB_0001865,	1.84907e-08
hLNs_42dpi	upregulation	Biological process	B cell mediated immunity	GO:0019724	6	4.99087e-11	16.653	11	88	107	14255	SWB_0008193,SWB_0008192,SWB_0008197,SWB_0002805,SWB_0008195,SWB_0008196,SWB_0008233,SWB_0020800,SWB_0009332,SWB_0009333,SWB_0001865,	1.75013e-08
hLNs_42dpi	upregulation	Biological process	immune response	GO:0006955	3	5.19758e-10	3.43305	31	1203	107	14255	SWB_0008193,SWB_0013142,SWB_0008192,SWB_0008197,SWB_0002806,SWB_0008198,SWB_0002805,SWB_0008195,SWB_0008196,SWB_0006450,SWB_0008233,SWB_0007546,SWB_0003731,SWB_0007828,SWB_0011003,SWB_0000757,SWB_0021431,SWB_0010828,SWB_0013287,SWB_0010693,SWB_0020800,SWB_0001866,SWB_0009332,SWB_0009333,SWB_0001865,SWB_0005040,SWB_0009124,SWB_0013466,SWB_0014698,SWB_0014440,SWB_0015379,	1.56224e-07
hLNs_42dpi	upregulation	Biological process	regulation of complement activation	GO:0030449	7	1.94432e-09	31.0857	7	30	107	14255	SWB_0008193,SWB_0008192,SWB_0008197,SWB_0002805,SWB_0008195,SWB_0008196,SWB_0009333,	5.11357e-07
hLNs_42dpi	upregulation	Biological process	adaptive immune response	GO:0002250	4	1.96e-09	6.66121	16	320	107	14255	SWB_0008193,SWB_0013142,SWB_0008192,SWB_0008197,SWB_0002806,SWB_0008198,SWB_0002805,SWB_0008195,SWB_0008196,SWB_0008233,SWB_0021431,SWB_0020800,SWB_0009332,SWB_0009333,SWB_0001865,SWB_0015379,	4.58205e-07
hLNs_42dpi	upregulation	Biological process	immunoglobulin production	GO:0002377	7	3.50124e-09	16.4249	9	73	107	14255	SWB_0008193,SWB_0008192,SWB_0008197,SWB_0002805,SWB_0008195,SWB_0008196,SWB_0021431,SWB_0001866,SWB_0001865,	7.36661e-07
hLNs_70dpi	downregulation	Cellular component	integral component of membrane	GO:0016021	4	4.99007e-07	1.81932	54	4326	107	15595	SWB_0011088,SWB_0021320,SWB_0005761,SWB_0009569,SWB_0002247,SWB_0005763,SWB_0003333,SWB_0009329,SWB_0006738,SWB_0018396,SWB_0012614,SWB_0011525,SWB_0015311,SWB_0005070,SWB_0015391,SWB_0011999,SWB_0007819,SWB_0012203,SWB_0012351,SWB_0020416,SWB_0014773,SWB_0009189,SWB_0001332,SWB_0012358,SWB_0019784,SWB_0010693,SWB_0010212,SWB_0020526,SWB_0016266,SWB_0006065,SWB_0011090,SWB_0020886,SWB_0006865,SWB…	0.000156189
hLNs_70dpi	downregulation	Cellular component	intrinsic component of membrane	GO:0031224	3	5.41192e-07	1.79653	55	4462	107	15595	SWB_0011088,SWB_0021320,SWB_0005761,SWB_0009569,SWB_0002247,SWB_0005763,SWB_0003333,SWB_0009329,SWB_0006738,SWB_0018396,SWB_0012614,SWB_0011525,SWB_0015311,SWB_0005070,SWB_0015391,SWB_0011999,SWB_0007819,SWB_0012203,SWB_0012351,SWB_0020416,SWB_0014773,SWB_0009189,SWB_0001332,SWB_0012358,SWB_0019784,SWB_0010693,SWB_0010212,SWB_0020526,SWB_0016266,SWB_0006065,SWB_0011090,SWB_0020886,SWB_0006865,SWB…	8.46965e-05
hLNs_70dpi	downregulation	Cellular component	extracellular region	GO:0005576	3	1.14555e-05	2.03211	36	2582	107	15595	SWB_0016258,SWB_0000867,SWB_0020473,SWB_0009569,SWB_0002247,SWB_0012976,SWB_0008341,SWB_0000598,SWB_0011635,SWB_0014226,SWB_0020416,SWB_0001332,SWB_0003235,SWB_0007726,SWB_0019784,SWB_0016268,SWB_0016266,SWB_0020089,SWB_0004285,SWB_0003403,SWB_0006465,SWB_0012982,SWB_0001407,SWB_0015996,SWB_0000846,SWB_0000844,SWB_0009149,SWB_0018095,SWB_0006836,SWB_0001092,SWB_0015821,SWB_0012141,SWB_0008048,SWB…	0.00119519
hLNs_70dpi	downregulation	Cellular component	extracellular matrix	GO:0031012	3	5.66855e-05	4.24133	11	378	107	15595	SWB_0000867,SWB_0000598,SWB_0020416,SWB_0003235,SWB_0019784,SWB_0016268,SWB_0020089,SWB_0004285,SWB_0006465,SWB_0018095,SWB_0020282,	0.00443564
hLNs_70dpi	downregulation	Cellular component	basement membrane	GO:0005604	5	6.05382e-05	8.83319	6	99	107	15595	SWB_0000867,SWB_0003235,SWB_0019784,SWB_0016268,SWB_0020089,SWB_0004285,	0.00378969
hLNs_70dpi	downregulation	Cellular component	collagen-containing extracellular matrix	GO:0062023	4	0.000102749	4.84033	9	271	107	15595	SWB_0000867,SWB_0020416,SWB_0003235,SWB_0019784,SWB_0016268,SWB_0020089,SWB_0004285,SWB_0006465,SWB_0020282,	0.00536008
hLNs_70dpi	downregulation	Cellular component	glutamatergic synapse	GO:0098978	5	0.00042465	3.99917	9	328	107	15595	SWB_0009569,SWB_0012614,SWB_0012976,SWB_0016656,SWB_0012351,SWB_0001332,SWB_0012358,SWB_0001074,SWB_0015821,	0.0132915
hLNs_70dpi	downregulation	Cellular component	cell junction	GO:0030054	3	0.00104343	1.9347	24	1808	107	15595	SWB_0009569,SWB_0002247,SWB_0006738,SWB_0012614,SWB_0012976,SWB_0019400,SWB_0016656,SWB_0012351,SWB_0020416,SWB_0001332,SWB_0008138,SWB_0012358,SWB_0010212,SWB_0016268,SWB_0012982,SWB_0006098,SWB_0002722,SWB_0010518,SWB_0001074,SWB_0006273,SWB_0018095,SWB_0015821,SWB_0020721,SWB_0001380,	0.0296903
hLNs_70dpi	downregulation	Cellular component	synapse	GO:0045202	4	0.00134718	2.17714	18	1205	107	15595	SWB_0009569,SWB_0012614,SWB_0012976,SWB_0019400,SWB_0016656,SWB_0012351,SWB_0020416,SWB_0001332,SWB_0008138,SWB_0012358,SWB_0010212,SWB_0006098,SWB_0002722,SWB_0001074,SWB_0018095,SWB_0015821,SWB_0020721,SWB_0001380,	0.0351391
hLNs_70dpi	downregulation	Cellular component	membrane	GO:0016020	3	0.00180908	1.29351	68	7662	107	15595	SWB_0016258,SWB_0011088,SWB_0021320,SWB_0008871,SWB_0005761,SWB_0009569,SWB_0002247,SWB_0005763,SWB_0003333,SWB_0009329,SWB_0006738,SWB_0018396,SWB_0012614,SWB_0012976,SWB_0019400,SWB_0011525,SWB_0015311,SWB_0005070,SWB_0015391,SWB_0001842,SWB_0007534,SWB_0011999,SWB_0007819,SWB_0012203,SWB_0012351,SWB_0020416,SWB_0014773,SWB_0009189,SWB_0001332,SWB_0003235,SWB_0012358,SWB_0019784,SWB_0010693,SWB…	0.043557
hLNs_70dpi	upregulation	Molecular function	antigen binding	GO:0003823	3	4.12496e-09	19.8564	8	30	182	13552	SWB_0008193,SWB_0008192,SWB_0008197,SWB_0008196,SWB_0008233,SWB_0020800,SWB_0009332,SWB_0009333,	2.35948e-06
hLNs_70dpi	upregulation	Molecular function	lipopolysaccharide binding	GO:0001530	4	6.54984e-08	18.6154	7	28	182	13552	SWB_0006450,SWB_0011230,SWB_0011231,SWB_0011232,SWB_0011229,SWB_0011226,SWB_0011228,	1.87325e-05
hLNs_70dpi	upregulation	Molecular function	tetrapyrrole binding	GO:0046906	4	0.000659245	4.19502	8	142	182	13552	SWB_0001556,SWB_0001555,SWB_0004164,SWB_0015651,SWB_0012382,SWB_0012381,SWB_0021233,SWB_0007190,	0.047136
hLNs_70dpi	upregulation	Molecular function	serine-type endopeptidase activity	GO:0004252	6	0.000690444	4.16568	8	143	182	13552	SWB_0011257,SWB_0013466,SWB_0002007,SWB_0002006,SWB_0013948,SWB_0021339,SWB_0021476,SWB_0009940,	0.0438816
hLNs_70dpi	upregulation	Cellular component	immunoglobulin complex	GO:0019814	3	1.11022e-16	47.1537	11	17	214	15595	SWB_0008193,SWB_0008192,SWB_0008197,SWB_0008198,SWB_0008196,SWB_0002806,SWB_0002805,SWB_0008233,SWB_0020800,SWB_0009332,SWB_0009333,	4.14113e-14
hLNs_70dpi	upregulation	Cellular component	extracellular region	GO:0005576	3	4.55191e-15	2.34257	83	2582	214	15595	SWB_0008193,SWB_0008192,SWB_0011242,SWB_0008197,SWB_0008198,SWB_0008196,SWB_0006450,SWB_0002640,SWB_0011003,SWB_0011230,SWB_0011231,SWB_0010828,SWB_0014985,SWB_0011232,SWB_0017480,SWB_0020412,SWB_0001577,SWB_0002542,SWB_0017009,SWB_0003528,SWB_0007438,SWB_0011257,SWB_0007463,SWB_0006494,SWB_0020550,SWB_0007589,SWB_0004511,SWB_0013466,SWB_0009196,SWB_0009877,SWB_0009757,SWB_0017840,SWB_0002227,SWB…	8.48932e-13
hLNs_70dpi	upregulation	Cellular component	specific granule	GO:0042581	10	2.58804e-12	13.0799	14	78	214	15595	SWB_0011242,SWB_0011230,SWB_0011231,SWB_0011232,SWB_0011257,SWB_0006494,SWB_0000614,SWB_0011447,SWB_0005460,SWB_0011229,SWB_0011226,SWB_0011228,SWB_0007190,SWB_0007192,	3.2178e-10
hLNs_70dpi	upregulation	Cellular component	extracellular space	GO:0005615	3	9.41813e-12	2.52321	59	1704	214	15595	SWB_0008193,SWB_0008192,SWB_0011242,SWB_0008197,SWB_0008196,SWB_0006450,SWB_0002640,SWB_0011003,SWB_0011230,SWB_0011231,SWB_0010828,SWB_0014985,SWB_0011232,SWB_0020412,SWB_0017009,SWB_0003528,SWB_0011257,SWB_0007463,SWB_0006494,SWB_0020550,SWB_0007589,SWB_0009196,SWB_0009877,SWB_0014440,SWB_0015651,SWB_0000614,SWB_0006821,SWB_0003561,SWB_0015777,SWB_0002805,SWB_0020230,SWB_0002007,SWB_0008233,SWB…	8.78241e-10
hLNs_70dpi	upregulation	Cellular component	secretory granule	GO:0030141	9	3.00028e-11	4.47471	28	456	214	15595	SWB_0011242,SWB_0011230,SWB_0011231,SWB_0010828,SWB_0011232,SWB_0001577,SWB_0011257,SWB_0006494,SWB_0020550,SWB_0015651,SWB_0000614,SWB_0002007,SWB_0002006,SWB_0013287,SWB_0009124,SWB_0011447,SWB_0021476,SWB_0021352,SWB_0021593,SWB_0005460,SWB_0001654,SWB_0011229,SWB_0011226,SWB_0011228,SWB_0007190,SWB_0007192,SWB_0010127,SWB_0015931,	2.23821e-09
hLNs_70dpi	upregulation	Cellular component	secretory vesicle	GO:0099503	8	5.5428e-09	3.45317	29	612	214	15595	SWB_0011242,SWB_0011230,SWB_0011231,SWB_0010828,SWB_0011232,SWB_0001577,SWB_0003526,SWB_0011257,SWB_0006494,SWB_0020550,SWB_0015651,SWB_0000614,SWB_0002007,SWB_0002006,SWB_0013287,SWB_0009124,SWB_0011447,SWB_0021476,SWB_0021352,SWB_0021593,SWB_0005460,SWB_0001654,SWB_0011229,SWB_0011226,SWB_0011228,SWB_0007190,SWB_0007192,SWB_0010127,SWB_0015931,	3.44577e-07
hLNs_70dpi	upregulation	Cellular component	cytoplasmic vesicle	GO:0031410	7	1.57178e-05	1.86449	47	1837	214	15595	SWB_0011242,SWB_0011230,SWB_0011231,SWB_0010828,SWB_0011232,SWB_0001577,SWB_0014657,SWB_0018448,SWB_0003526,SWB_0009974,SWB_0000255,SWB_0018446,SWB_0018447,SWB_0011257,SWB_0007463,SWB_0006494,SWB_0020550,SWB_0004511,SWB_0018108,SWB_0020420,SWB_0009757,SWB_0020421,SWB_0005745,SWB_0015651,SWB_0000614,SWB_0002007,SWB_0002006,SWB_0015207,SWB_0020589,SWB_0013287,SWB_0009124,SWB_0011447,SWB_0021476,SWB…	0.000732845
hLNs_70dpi	upregulation	Cellular component	intracellular vesicle	GO:0097708	6	1.66342e-05	1.86044	47	1841	214	15595	SWB_0011242,SWB_0011230,SWB_0011231,SWB_0010828,SWB_0011232,SWB_0001577,SWB_0014657,SWB_0018448,SWB_0003526,SWB_0009974,SWB_0000255,SWB_0018446,SWB_0018447,SWB_0011257,SWB_0007463,SWB_0006494,SWB_0020550,SWB_0004511,SWB_0018108,SWB_0020420,SWB_0009757,SWB_0020421,SWB_0005745,SWB_0015651,SWB_0000614,SWB_0002007,SWB_0002006,SWB_0015207,SWB_0020589,SWB_0013287,SWB_0009124,SWB_0011447,SWB_0021476,SWB…	0.000689396
hLNs_70dpi	upregulation	Cellular component	azurophil granule lumen	GO:0035578	8	1.9724e-05	14.5748	5	25	214	15595	SWB_0010828,SWB_0015651,SWB_0002007,SWB_0002006,SWB_0013287,	0.000735705
hLNs_70dpi	upregulation	Cellular component	secretory granule lumen	GO:0034774	7	2.33728e-05	6.77896	8	86	214	15595	SWB_0010828,SWB_0006494,SWB_0015651,SWB_0002007,SWB_0002006,SWB_0013287,SWB_0011447,SWB_0007190,	0.000792551
hLNs_70dpi	upregulation	Biological process	humoral immune response	GO:0006959	4	2.22045e-16	13.7169	26	140	193	14255	SWB_0008193,SWB_0008192,SWB_0008197,SWB_0008196,SWB_0011230,SWB_0011231,SWB_0011232,SWB_0010295,SWB_0011257,SWB_0006494,SWB_0013466,SWB_0015777,SWB_0002805,SWB_0008233,SWB_0002006,SWB_0021339,SWB_0020800,SWB_0009332,SWB_0009333,SWB_0009124,SWB_0021476,SWB_0009940,SWB_0011229,SWB_0011226,SWB_0011228,SWB_0011697,	6.04627e-13
hLNs_70dpi	upregulation	Biological process	immune response	GO:0006955	3	3.33067e-16	3.43821	56	1203	193	14255	SWB_0008193,SWB_0008192,SWB_0008197,SWB_0008198,SWB_0008196,SWB_0006450,SWB_0021283,SWB_0011003,SWB_0011230,SWB_0011231,SWB_0010828,SWB_0011232,SWB_0010295,SWB_0001577,SWB_0002542,SWB_0018448,SWB_0018441,SWB_0018446,SWB_0018447,SWB_0011257,SWB_0006494,SWB_0020550,SWB_0013466,SWB_0009877,SWB_0014698,SWB_0014440,SWB_0015651,SWB_0000614,SWB_0015777,SWB_0002806,SWB_0002805,SWB_0008233,SWB_0002006,SWB…	4.53471e-13
hLNs_70dpi	upregulation	Biological process	defense response to bacterium	GO:0042742	7	2.55351e-15	10.7044	20	138	193	14255	SWB_0006450,SWB_0011230,SWB_0011231,SWB_0011232,SWB_0007438,SWB_0000809,SWB_0011257,SWB_0006494,SWB_0015651,SWB_0008233,SWB_0002006,SWB_0020800,SWB_0009332,SWB_0009333,SWB_0005536,SWB_0009124,SWB_0021476,SWB_0011229,SWB_0011226,SWB_0011228,	2.31774e-12
hLNs_70dpi	upregulation	Biological process	immune system process	GO:0002376	2	8.46989e-13	2.49317	64	1896	193	14255	SWB_0008193,SWB_0008192,SWB_0008197,SWB_0008198,SWB_0008196,SWB_0006450,SWB_0021283,SWB_0011003,SWB_0011230,SWB_0011231,SWB_0010828,SWB_0014985,SWB_0011232,SWB_0010295,SWB_0001577,SWB_0002542,SWB_0018448,SWB_0018441,SWB_0018444,SWB_0018446,SWB_0018447,SWB_0011257,SWB_0006494,SWB_0020550,SWB_0013466,SWB_0009877,SWB_0012808,SWB_0016074,SWB_0014698,SWB_0014440,SWB_0015651,SWB_0000614,SWB_0015537,SWB…	5.76588e-10
hLNs_70dpi	upregulation	Biological process	antimicrobial humoral response	GO:0019730	6	5.61873e-12	16.4134	12	54	193	14255	SWB_0011230,SWB_0011231,SWB_0011232,SWB_0011257,SWB_0006494,SWB_0002006,SWB_0009124,SWB_0021476,SWB_0011229,SWB_0011226,SWB_0011228,SWB_0011697,	3.05996e-09
hLNs_70dpi	upregulation	Biological process	leukocyte mediated immunity	GO:0002443	4	6.84153e-12	5.13466	26	374	193	14255	SWB_0008193,SWB_0008192,SWB_0008197,SWB_0008196,SWB_0010828,SWB_0010295,SWB_0001577,SWB_0006494,SWB_0020550,SWB_0015651,SWB_0000614,SWB_0002805,SWB_0008233,SWB_0002006,SWB_0013287,SWB_0020800,SWB_0001866,SWB_0009332,SWB_0009333,SWB_0001865,SWB_0009124,SWB_0011447,SWB_0021476,SWB_0005460,SWB_0007190,SWB_0007192,	3.10491e-09
hLNs_70dpi	upregulation	Biological process	defense response to Gram-negative bacterium	GO:0050829	8	1.09415e-11	18.465	11	44	193	14255	SWB_0006450,SWB_0011230,SWB_0011231,SWB_0011232,SWB_0000809,SWB_0002006,SWB_0009124,SWB_0021476,SWB_0011229,SWB_0011226,SWB_0011228,	4.25623e-09
hLNs_70dpi	upregulation	Biological process	complement activation	GO:0006956	8	1.11829e-11	15.5495	12	57	193	14255	SWB_0008193,SWB_0008192,SWB_0008197,SWB_0008196,SWB_0013466,SWB_0002805,SWB_0008233,SWB_0021339,SWB_0020800,SWB_0009332,SWB_0009333,SWB_0009940,	3.80639e-09
hLNs_70dpi	upregulation	Biological process	immune effector process	GO:0002252	3	4.45255e-11	3.74406	33	651	193	14255	SWB_0008193,SWB_0008192,SWB_0008197,SWB_0008196,SWB_0006450,SWB_0010828,SWB_0010295,SWB_0001577,SWB_0006494,SWB_0020550,SWB_0013466,SWB_0015651,SWB_0000614,SWB_0015777,SWB_0002805,SWB_0008233,SWB_0002006,SWB_0013287,SWB_0008813,SWB_0021339,SWB_0020800,SWB_0001866,SWB_0009332,SWB_0009333,SWB_0001865,SWB_0008126,SWB_0009124,SWB_0011447,SWB_0021476,SWB_0005460,SWB_0009940,SWB_0007190,SWB_0007192,	1.34714e-08
hLNs_70dpi	upregulation	Biological process	complement activation, classical pathway	GO:0006958	9	8.70904e-10	18.465	9	36	193	14255	SWB_0008193,SWB_0008192,SWB_0008197,SWB_0008196,SWB_0002805,SWB_0008233,SWB_0020800,SWB_0009332,SWB_0009333,	2.37147e-07
pBLs_3dpi	downregulation	Molecular function	solute:proton antiporter activity	GO:0015299	9	1.49217e-06	24.0967	5	19	148	13552	SWB_0019516,SWB_0016739,SWB_0005170,SWB_0016790,SWB_0008712,	0.000761006
pBLs_3dpi	downregulation	Molecular function	cytoskeletal protein binding	GO:0008092	4	8.88019e-06	2.54354	26	936	148	13552	SWB_0000582,SWB_0004385,SWB_0001444,SWB_0007653,SWB_0001443,SWB_0002097,SWB_0014985,SWB_0020896,SWB_0001116,SWB_0001117,SWB_0002204,SWB_0001114,SWB_0002680,SWB_0001129,SWB_0004628,SWB_0019229,SWB_0020452,SWB_0011620,SWB_0004798,SWB_0009102,SWB_0004445,SWB_0000554,SWB_0018501,SWB_0016477,SWB_0015495,SWB_0013998,	0.00226445
pBLs_3dpi	downregulation	Molecular function	antiporter activity	GO:0015297	6	1.56898e-05	8.6618	7	74	148	13552	SWB_0019516,SWB_0014985,SWB_0000935,SWB_0016739,SWB_0005170,SWB_0016790,SWB_0008712,	0.00200045
pBLs_3dpi	downregulation	Molecular function	solute:cation antiporter activity	GO:0015298	7	1.96184e-05	14.769	5	31	148	13552	SWB_0019516,SWB_0016739,SWB_0005170,SWB_0016790,SWB_0008712,	0.00125068
pBLs_3dpi	downregulation	Molecular function	sodium ion transmembrane transporter activity	GO:0015081	8	0.000384789	4.54994	8	161	148	13552	SWB_0019516,SWB_0000937,SWB_0000935,SWB_0017141,SWB_0016739,SWB_0013925,SWB_0005170,SWB_0008712,	0.0178402
pBLs_3dpi	downregulation	Molecular function	actin binding	GO:0003779	5	0.00113512	2.68708	13	443	148	13552	SWB_0000582,SWB_0002097,SWB_0020896,SWB_0001116,SWB_0001117,SWB_0001114,SWB_0002680,SWB_0004628,SWB_0019229,SWB_0020452,SWB_0011620,SWB_0004445,SWB_0013998,	0.0445318
pBLs_3dpi	downregulation	Molecular function	active ion transmembrane transporter activity	GO:0022853	5	0.00152516	3.0935	10	296	148	13552	SWB_0019516,SWB_0007653,SWB_0014985,SWB_0000935,SWB_0016739,SWB_0021513,SWB_0005170,SWB_0016790,SWB_0008712,SWB_0020857,	0.0486146
pBLs_3dpi	downregulation	Cellular component	plasma membrane	GO:0005886	4	7.85363e-07	1.61673	78	4452	169	15595	SWB_0017100,SWB_0016130,SWB_0000582,SWB_0013669,SWB_0019516,SWB_0020508,SWB_0006321,SWB_0001444,SWB_0007653,SWB_0001443,SWB_0010026,SWB_0015837,SWB_0014985,SWB_0018456,SWB_0000937,SWB_0017597,SWB_0000817,SWB_0000935,SWB_0011937,SWB_0018445,SWB_0018446,SWB_0006493,SWB_0017141,SWB_0001116,SWB_0001117,SWB_0001114,SWB_0002680,SWB_0016739,SWB_0001129,SWB_0021513,SWB_0009633,SWB_0009517,SWB_0004628,SWB…	0.000327496
pBLs_3dpi	downregulation	Cellular component	cell periphery	GO:0071944	3	2.87738e-06	1.56812	78	4590	169	15595	SWB_0017100,SWB_0016130,SWB_0000582,SWB_0013669,SWB_0019516,SWB_0020508,SWB_0006321,SWB_0001444,SWB_0007653,SWB_0001443,SWB_0010026,SWB_0015837,SWB_0014985,SWB_0018456,SWB_0000937,SWB_0017597,SWB_0000817,SWB_0000935,SWB_0011937,SWB_0018445,SWB_0018446,SWB_0006493,SWB_0017141,SWB_0001116,SWB_0001117,SWB_0001114,SWB_0002680,SWB_0016739,SWB_0001129,SWB_0021513,SWB_0009633,SWB_0009517,SWB_0004628,SWB…	0.000599934
pBLs_3dpi	downregulation	Cellular component	sarcomere	GO:0030017	3	6.12458e-06	5.42812	11	187	169	15595	SWB_0001444,SWB_0001443,SWB_0014985,SWB_0000937,SWB_0004628,SWB_0020452,SWB_0009309,SWB_0009308,SWB_0017530,SWB_0004104,SWB_0013998,	0.000851316
pBLs_3dpi	downregulation	Cellular component	Z disc	GO:0030018	3	1.12226e-05	6.43801	9	129	169	15595	SWB_0001444,SWB_0001443,SWB_0014985,SWB_0000937,SWB_0004628,SWB_0020452,SWB_0009309,SWB_0009308,SWB_0013998,	0.00116995
pBLs_3dpi	downregulation	Cellular component	myofibril	GO:0030016	7	1.83128e-05	4.83362	11	210	169	15595	SWB_0001444,SWB_0001443,SWB_0014985,SWB_0000937,SWB_0004628,SWB_0020452,SWB_0009309,SWB_0009308,SWB_0017530,SWB_0004104,SWB_0013998,	0.00152729
pBLs_3dpi	downregulation	Cellular component	I band	GO:0031674	3	2.0462e-05	5.97484	9	139	169	15595	SWB_0001444,SWB_0001443,SWB_0014985,SWB_0000937,SWB_0004628,SWB_0020452,SWB_0009309,SWB_0009308,SWB_0013998,	0.00142211
pBLs_3dpi	downregulation	Cellular component	contractile fiber	GO:0043292	6	2.37879e-05	4.69935	11	216	169	15595	SWB_0001444,SWB_0001443,SWB_0014985,SWB_0000937,SWB_0004628,SWB_0020452,SWB_0009309,SWB_0009308,SWB_0017530,SWB_0004104,SWB_0013998,	0.00141708
pBLs_3dpi	downregulation	Cellular component	supramolecular fiber	GO:0099512	5	2.44485e-05	2.60098	23	816	169	15595	SWB_0000582,SWB_0001444,SWB_0001443,SWB_0014985,SWB_0000937,SWB_0002204,SWB_0015078,SWB_0015077,SWB_0001129,SWB_0004628,SWB_0019229,SWB_0020452,SWB_0009309,SWB_0009308,SWB_0004798,SWB_0014107,SWB_0004445,SWB_0014393,SWB_0017530,SWB_0004104,SWB_0016477,SWB_0001650,SWB_0013998,	0.00127438
pBLs_3dpi	downregulation	Cellular component	supramolecular polymer	GO:0099081	4	2.8489e-05	2.57572	23	824	169	15595	SWB_0000582,SWB_0001444,SWB_0001443,SWB_0014985,SWB_0000937,SWB_0002204,SWB_0015078,SWB_0015077,SWB_0001129,SWB_0004628,SWB_0019229,SWB_0020452,SWB_0009309,SWB_0009308,SWB_0004798,SWB_0014107,SWB_0004445,SWB_0014393,SWB_0017530,SWB_0004104,SWB_0016477,SWB_0001650,SWB_0013998,	0.00131999
pBLs_3dpi	downregulation	Cellular component	extracellular space	GO:0005615	3	6.16285e-05	1.94954	36	1704	169	15595	SWB_0017100,SWB_0000581,SWB_0013669,SWB_0001443,SWB_0014985,SWB_0005017,SWB_0006909,SWB_0018445,SWB_0002204,SWB_0009517,SWB_0004628,SWB_0012129,SWB_0009425,SWB_0012715,SWB_0011620,SWB_0002007,SWB_0003579,SWB_0002247,SWB_0004798,SWB_0008468,SWB_0009465,SWB_0019143,SWB_0012656,SWB_0017099,SWB_0012081,SWB_0001645,SWB_0007730,SWB_0004348,SWB_0019833,SWB_0008975,SWB_0021268,SWB_0004930,SWB_0001650,SWB…	0.00256991
pBLs_3dpi	downregulation	Biological process	actin filament-based process	GO:0030029	3	1.93901e-06	3.02654	23	690	157	14255	SWB_0000582,SWB_0001444,SWB_0010026,SWB_0005935,SWB_0004968,SWB_0001116,SWB_0001117,SWB_0002204,SWB_0001114,SWB_0002680,SWB_0019685,SWB_0009517,SWB_0004628,SWB_0009425,SWB_0002220,SWB_0011620,SWB_0001023,SWB_0009102,SWB_0004445,SWB_0004472,SWB_0016477,SWB_0015495,SWB_0013998,	0.00129623
pBLs_3dpi	downregulation	Biological process	developmental process	GO:0032502	2	4.3523e-06	1.49853	83	5029	157	14255	SWB_0016130,SWB_0021165,SWB_0000582,SWB_0009725,SWB_0021041,SWB_0019516,SWB_0001444,SWB_0007653,SWB_0001443,SWB_0008867,SWB_0006329,SWB_0002097,SWB_0010026,SWB_0014985,SWB_0018576,SWB_0000937,SWB_0017597,SWB_0000817,SWB_0011937,SWB_0005935,SWB_0004968,SWB_0014526,SWB_0016700,SWB_0001116,SWB_0001117,SWB_0002204,SWB_0001114,SWB_0019685,SWB_0012137,SWB_0015077,SWB_0001129,SWB_0009633,SWB_0009517,SWB…	0.00232761
pBLs_3dpi	downregulation	Biological process	actin cytoskeleton organization	GO:0030036	7	5.53975e-06	3.03135	21	629	157	14255	SWB_0000582,SWB_0001444,SWB_0010026,SWB_0005935,SWB_0004968,SWB_0001116,SWB_0001117,SWB_0002204,SWB_0001114,SWB_0002680,SWB_0019685,SWB_0009517,SWB_0009425,SWB_0002220,SWB_0011620,SWB_0001023,SWB_0009102,SWB_0004445,SWB_0004472,SWB_0015495,SWB_0013998,	0.00246888
pBLs_3dpi	downregulation	Biological process	multicellular organismal process	GO:0032501	2	9.74846e-06	1.43252	89	5641	157	14255	SWB_0016130,SWB_0000582,SWB_0009725,SWB_0021041,SWB_0019516,SWB_0020508,SWB_0001444,SWB_0007653,SWB_0001443,SWB_0008867,SWB_0006329,SWB_0002097,SWB_0010026,SWB_0015837,SWB_0014985,SWB_0018576,SWB_0000937,SWB_0017597,SWB_0000817,SWB_0011937,SWB_0005935,SWB_0004968,SWB_0014526,SWB_0012130,SWB_0017141,SWB_0001116,SWB_0001117,SWB_0002204,SWB_0001114,SWB_0019685,SWB_0012137,SWB_0015077,SWB_0001129,SWB…	0.00372391
pBLs_3dpi	downregulation	Biological process	cytoskeleton organization	GO:0007010	6	1.27523e-05	2.25897	31	1246	157	14255	SWB_0000582,SWB_0004385,SWB_0001444,SWB_0010026,SWB_0012341,SWB_0005935,SWB_0004968,SWB_0001116,SWB_0001117,SWB_0002204,SWB_0001114,SWB_0002680,SWB_0019685,SWB_0001129,SWB_0009517,SWB_0004628,SWB_0019229,SWB_0009425,SWB_0002220,SWB_0011620,SWB_0001023,SWB_0014107,SWB_0009102,SWB_0004445,SWB_0004472,SWB_0018995,SWB_0000554,SWB_0016477,SWB_0015495,SWB_0007752,SWB_0013998,	0.00426246
pBLs_3dpi	downregulation	Biological process	anatomical structure development	GO:0048856	3	2.31111e-05	1.4891	76	4634	157	14255	SWB_0016130,SWB_0000582,SWB_0009725,SWB_0021041,SWB_0019516,SWB_0001444,SWB_0007653,SWB_0001443,SWB_0008867,SWB_0006329,SWB_0002097,SWB_0010026,SWB_0014985,SWB_0000937,SWB_0017597,SWB_0000817,SWB_0011937,SWB_0005935,SWB_0004968,SWB_0014526,SWB_0001116,SWB_0001117,SWB_0002204,SWB_0001114,SWB_0019685,SWB_0012137,SWB_0015077,SWB_0001129,SWB_0009633,SWB_0009517,SWB_0004628,SWB_0004507,SWB_0012129,SWB…	0.00561809
pBLs_3dpi	downregulation	Biological process	multicellular organism development	GO:0007275	4	2.44643e-05	1.52472	71	4228	157	14255	SWB_0016130,SWB_0000582,SWB_0009725,SWB_0021041,SWB_0019516,SWB_0001444,SWB_0007653,SWB_0001443,SWB_0008867,SWB_0006329,SWB_0002097,SWB_0010026,SWB_0014985,SWB_0000937,SWB_0017597,SWB_0000817,SWB_0011937,SWB_0005935,SWB_0004968,SWB_0014526,SWB_0001116,SWB_0001117,SWB_0002204,SWB_0001114,SWB_0019685,SWB_0012137,SWB_0015077,SWB_0001129,SWB_0009633,SWB_0009517,SWB_0004628,SWB_0004507,SWB_0012129,SWB…	0.00545146
pBLs_3dpi	downregulation	Biological process	cell development	GO:0048468	4	2.69342e-05	1.99138	37	1687	157	14255	SWB_0016130,SWB_0000582,SWB_0019516,SWB_0001444,SWB_0008867,SWB_0014985,SWB_0017597,SWB_0011937,SWB_0004968,SWB_0001116,SWB_0001117,SWB_0002204,SWB_0001114,SWB_0019685,SWB_0001129,SWB_0009633,SWB_0009517,SWB_0012129,SWB_0012487,SWB_0019229,SWB_0001934,SWB_0020452,SWB_0011620,SWB_0019481,SWB_0017178,SWB_0000889,SWB_0009465,SWB_0019143,SWB_0004445,SWB_0010563,SWB_0019607,SWB_0018995,SWB_0004348,SWB…	0.00514443
pBLs_3dpi	downregulation	Biological process	cell differentiation	GO:0030154	4	3.70927e-05	1.62486	58	3241	157	14255	SWB_0016130,SWB_0021165,SWB_0000582,SWB_0019516,SWB_0001444,SWB_0007653,SWB_0001443,SWB_0008867,SWB_0014985,SWB_0018576,SWB_0017597,SWB_0011937,SWB_0004968,SWB_0014526,SWB_0016700,SWB_0001116,SWB_0001117,SWB_0002204,SWB_0001114,SWB_0019685,SWB_0001129,SWB_0009633,SWB_0009517,SWB_0004628,SWB_0004507,SWB_0012129,SWB_0012487,SWB_0019229,SWB_0001934,SWB_0020452,SWB_0002220,SWB_0011620,SWB_0002478,SWB…	0.00661239
pBLs_3dpi	downregulation	Biological process	cellular developmental process	GO:0048869	3	6.44073e-05	1.59533	58	3301	157	14255	SWB_0016130,SWB_0021165,SWB_0000582,SWB_0019516,SWB_0001444,SWB_0007653,SWB_0001443,SWB_0008867,SWB_0014985,SWB_0018576,SWB_0017597,SWB_0011937,SWB_0004968,SWB_0014526,SWB_0016700,SWB_0001116,SWB_0001117,SWB_0002204,SWB_0001114,SWB_0019685,SWB_0001129,SWB_0009633,SWB_0009517,SWB_0004628,SWB_0004507,SWB_0012129,SWB_0012487,SWB_0019229,SWB_0001934,SWB_0020452,SWB_0002220,SWB_0011620,SWB_0002478,SWB…	0.00956806
pBLs_3dpi	upregulation	Molecular function	antigen binding	GO:0003823	3	2.20314e-06	23.0476	5	30	98	13552	SWB_0008197,SWB_0008195,SWB_0008196,SWB_0021033,SWB_0009333,	0.000817367
pBLs_3dpi	upregulation	Cellular component	immunoglobulin complex	GO:0019814	3	1.54877e-09	48.2817	6	17	114	15595	SWB_0008197,SWB_0002806,SWB_0002805,SWB_0008195,SWB_0008196,SWB_0009333,	5.00252e-07
pBLs_3dpi	upregulation	Cellular component	extracellular region	GO:0005576	3	3.98754e-07	2.17224	41	2582	114	15595	SWB_0015684,SWB_0008197,SWB_0002806,SWB_0002805,SWB_0008195,SWB_0008196,SWB_0012852,SWB_0016240,SWB_0001327,SWB_0003989,SWB_0021033,SWB_0006444,SWB_0005757,SWB_0016006,SWB_0000885,SWB_0008497,SWB_0014774,SWB_0020802,SWB_0009333,SWB_0005496,SWB_0010326,SWB_0012863,SWB_0015086,SWB_0008152,SWB_0000387,SWB_0011600,SWB_0015510,SWB_0001803,SWB_0019391,SWB_0000393,SWB_0019746,SWB_0019747,SWB_0017285,SWB…	6.43988e-05
pBLs_3dpi	upregulation	Cellular component	extracellular space	GO:0005615	3	3.33177e-06	2.40842	30	1704	114	15595	SWB_0015684,SWB_0008197,SWB_0002805,SWB_0008195,SWB_0008196,SWB_0012852,SWB_0021033,SWB_0005757,SWB_0016006,SWB_0000885,SWB_0008497,SWB_0009333,SWB_0005496,SWB_0010326,SWB_0012863,SWB_0015086,SWB_0008152,SWB_0000387,SWB_0011600,SWB_0015510,SWB_0001803,SWB_0019391,SWB_0019746,SWB_0019747,SWB_0017285,SWB_0000569,SWB_0007004,SWB_0003314,SWB_0010127,SWB_0019578,	0.00035872
pBLs_3dpi	upregulation	Cellular component	side of membrane	GO:0098552	3	8.23067e-05	3.76509	12	436	114	15595	SWB_0021033,SWB_0020066,SWB_0010547,SWB_0021624,SWB_0012994,SWB_0015051,SWB_0009333,SWB_0010879,SWB_0000393,SWB_0020856,SWB_0021303,SWB_0010880,	0.00664627
pBLs_3dpi	upregulation	Cellular component	extrinsic component of plasma membrane	GO:0019897	4	0.000106065	6.47019	7	148	114	15595	SWB_0020066,SWB_0010547,SWB_0010574,SWB_0012994,SWB_0015051,SWB_0010879,SWB_0010880,	0.00685177
pBLs_3dpi	upregulation	Cellular component	extrinsic component of cytoplasmic side of plasma membrane	GO:0031234	5	0.000296967	8.54989	5	80	114	15595	SWB_0020066,SWB_0010547,SWB_0012994,SWB_0010879,SWB_0010880,	0.0159867
pBLs_3dpi	upregulation	Cellular component	cytoplasmic side of plasma membrane	GO:0009898	5	0.000337072	6.46291	6	127	114	15595	SWB_0020066,SWB_0010547,SWB_0012994,SWB_0015051,SWB_0010879,SWB_0010880,	0.0155535
pBLs_3dpi	upregulation	Cellular component	cytoplasmic side of membrane	GO:0098562	4	0.000657328	5.69993	6	144	114	15595	SWB_0020066,SWB_0010547,SWB_0012994,SWB_0015051,SWB_0010879,SWB_0010880,	0.0265396
pBLs_3dpi	upregulation	Cellular component	extrinsic component of membrane	GO:0019898	3	0.000803619	4.06835	8	269	114	15595	SWB_0020066,SWB_0010547,SWB_0010574,SWB_0012994,SWB_0015051,SWB_0020832,SWB_0010879,SWB_0010880,	0.028841
pBLs_3dpi	upregulation	Biological process	complement activation, classical pathway	GO:0006958	9	2.00743e-07	23.0663	6	36	103	14255	SWB_0008197,SWB_0002805,SWB_0008195,SWB_0008196,SWB_0009333,SWB_0000387,	0.000404296
pBLs_3dpi	upregulation	Biological process	humoral immune response mediated by circulating immunoglobulin	GO:0002455	8	6.94312e-07	18.8725	6	44	103	14255	SWB_0008197,SWB_0002805,SWB_0008195,SWB_0008196,SWB_0009333,SWB_0000387,	0.000699172
pBLs_3dpi	upregulation	Biological process	regulation of complement activation	GO:0030449	7	2.20482e-06	23.0663	5	30	103	14255	SWB_0008197,SWB_0002805,SWB_0008195,SWB_0008196,SWB_0009333,	0.00148017
pBLs_3dpi	upregulation	Biological process	complement activation	GO:0006956	8	3.30848e-06	14.5682	6	57	103	14255	SWB_0008197,SWB_0002805,SWB_0008195,SWB_0008196,SWB_0009333,SWB_0000387,	0.00166582
pBLs_3dpi	upregulation	Biological process	humoral immune response	GO:0006959	4	7.68028e-06	7.90846	8	140	103	14255	SWB_0008197,SWB_0002805,SWB_0008195,SWB_0008196,SWB_0009333,SWB_0000387,SWB_0019746,SWB_0019747,	0.00309362
pBLs_3dpi	upregulation	Biological process	Fc-gamma receptor signaling pathway involved in phagocytosis	GO:0038096	11	8.46028e-06	17.7433	5	39	103	14255	SWB_0008197,SWB_0002805,SWB_0008195,SWB_0008196,SWB_0009333,	0.00283983
pBLs_3dpi	upregulation	Biological process	immune response-regulating cell surface receptor signaling pathway involved in phagocytosis	GO:0002433	8	8.46028e-06	17.7433	5	39	103	14255	SWB_0008197,SWB_0002805,SWB_0008195,SWB_0008196,SWB_0009333,	0.00283983
pBLs_3dpi	upregulation	Biological process	leukocyte migration	GO:0050900	6	1.01375e-05	5.69539	10	243	103	14255	SWB_0008197,SWB_0002805,SWB_0008195,SWB_0008196,SWB_0005757,SWB_0012863,SWB_0004078,SWB_0011600,SWB_0019746,SWB_0019747,	0.00255211
pBLs_3dpi	upregulation	Biological process	Fc-gamma receptor signaling pathway	GO:0038094	9	1.08864e-05	16.8778	5	41	103	14255	SWB_0008197,SWB_0002805,SWB_0008195,SWB_0008196,SWB_0009333,	0.00243614
pBLs_3dpi	upregulation	Biological process	Fc receptor mediated stimulatory signaling pathway	GO:0002431	10	1.08864e-05	16.8778	5	41	103	14255	SWB_0008197,SWB_0002805,SWB_0008195,SWB_0008196,SWB_0009333,	0.00243614
pBLs_42dpi	downregulation	Molecular function	histone methyltransferase activity (H3-K4 specific)	GO:0042800	10	2.60083e-06	10.6589	7	25	356	13552	SWB_0000889,SWB_0014534,SWB_0016368,SWB_0020645,SWB_0020646,SWB_0008934,SWB_0006749,	0.00201044
pBLs_42dpi	downregulation	Molecular function	efflux transmembrane transporter activity	GO:0015562	4	2.50474e-05	5.07566	10	75	356	13552	SWB_0021318,SWB_0021360,SWB_0021352,SWB_0021637,SWB_0020788,SWB_0021204,SWB_0021024,SWB_0021268,SWB_0021547,SWB_0021539,	0.00968081
pBLs_42dpi	downregulation	Molecular function	15-hydroxyprostaglandin dehydrogenase (NAD+) activity	GO:0016404	6	3.19717e-05	5.52592	9	62	356	13552	SWB_0021318,SWB_0021360,SWB_0021352,SWB_0021637,SWB_0020788,SWB_0021204,SWB_0021024,SWB_0021547,SWB_0021539,	0.00823804
pBLs_42dpi	downregulation	Molecular function	xenobiotic transmembrane transporter activity	GO:0042910	4	4.42907e-05	4.75843	10	80	356	13552	SWB_0021318,SWB_0021360,SWB_0021352,SWB_0021637,SWB_0020788,SWB_0021204,SWB_0021024,SWB_0021268,SWB_0021547,SWB_0021539,	0.00855918
pBLs_42dpi	downregulation	Molecular function	ion transmembrane transporter activity, phosphorylative mechanism	GO:0015662	8	0.000538183	3.84951	9	89	356	13552	SWB_0021318,SWB_0021360,SWB_0021352,SWB_0021637,SWB_0020788,SWB_0021204,SWB_0021024,SWB_0021547,SWB_0021539,	0.0462239
pBLs_42dpi	downregulation	Molecular function	histone-lysine N-methyltransferase activity	GO:0018024	9	0.000558068	4.84494	7	55	356	13552	SWB_0000889,SWB_0014534,SWB_0016368,SWB_0020645,SWB_0020646,SWB_0008934,SWB_0006749,	0.0431387
pBLs_42dpi	downregulation	Molecular function	binding	GO:0005488	2	0.000670799	1.08067	310	10920	356	13552	SWB_0015960,SWB_0001556,SWB_0001554,SWB_0001555,SWB_0020071,SWB_0010038,SWB_0016813,SWB_0013786,SWB_0003509,SWB_0019072,SWB_0016809,SWB_0015959,SWB_0011358,SWB_0001578,SWB_0000003,SWB_0001577,SWB_0002664,SWB_0002663,SWB_0005703,SWB_0013552,SWB_0002439,SWB_0011379,SWB_0000029,SWB_0001116,SWB_0002204,SWB_0002680,SWB_0004879,SWB_0021193,SWB_0003783,SWB_0004628,SWB_0013575,SWB_0014211,SWB_0015541,SWB…	0.0398867
pBLs_42dpi	downregulation	Cellular component	external side of apical plasma membrane	GO:0098591	5	7.44871e-06	5.80171	10	64	420	15595	SWB_0021318,SWB_0021360,SWB_0021352,SWB_0021637,SWB_0020788,SWB_0021204,SWB_0021024,SWB_0021268,SWB_0021547,SWB_0021539,	0.0043277
pBLs_42dpi	downregulation	Cellular component	external side of plasma membrane	GO:0009897	4	3.67536e-05	2.70747	21	288	420	15595	SWB_0021318,SWB_0021360,SWB_0021352,SWB_0018445,SWB_0021637,SWB_0020788,SWB_0008448,SWB_0011003,SWB_0015837,SWB_0011259,SWB_0012140,SWB_0021204,SWB_0021024,SWB_0021268,SWB_0007193,SWB_0008516,SWB_0021547,SWB_0016198,SWB_0021539,SWB_0018965,SWB_0005688,	0.0106769
pBLs_42dpi	downregulation	Cellular component	platelet dense granule membrane	GO:0031088	8	4.46539e-05	5.30442	9	63	420	15595	SWB_0021318,SWB_0021360,SWB_0021352,SWB_0021637,SWB_0020788,SWB_0021204,SWB_0021024,SWB_0021547,SWB_0021539,	0.00864796
pBLs_42dpi	downregulation	Cellular component	platelet dense granule	GO:0042827	10	5.75157e-05	5.14121	9	65	420	15595	SWB_0021318,SWB_0021360,SWB_0021352,SWB_0021637,SWB_0020788,SWB_0021204,SWB_0021024,SWB_0021547,SWB_0021539,	0.00835415
pBLs_42dpi	downregulation	Cellular component	sarcomere	GO:0030017	3	0.000167405	2.97842	15	187	420	15595	SWB_0004628,SWB_0008103,SWB_0013998,SWB_0018428,SWB_0000937,SWB_0009309,SWB_0009308,SWB_0001196,SWB_0011022,SWB_0012121,SWB_0013835,SWB_0003833,SWB_0003832,SWB_0004380,SWB_0004104,	0.0194525
pBLs_42dpi	downregulation	Cellular component	myofibril	GO:0030016	7	0.000185992	2.82902	16	210	420	15595	SWB_0004628,SWB_0008103,SWB_0013998,SWB_0018428,SWB_0000937,SWB_0009309,SWB_0009308,SWB_0001196,SWB_0011022,SWB_0012121,SWB_0013835,SWB_0003833,SWB_0003832,SWB_0004380,SWB_0017402,SWB_0004104,	0.0180102
pBLs_42dpi	downregulation	Cellular component	apical plasma membrane	GO:0016324	5	0.000231513	2.32068	22	352	420	15595	SWB_0001556,SWB_0001554,SWB_0001555,SWB_0019002,SWB_0021318,SWB_0017072,SWB_0021360,SWB_0021352,SWB_0019516,SWB_0006012,SWB_0021637,SWB_0020788,SWB_0008445,SWB_0016946,SWB_0017189,SWB_0021204,SWB_0021024,SWB_0021268,SWB_0019879,SWB_0010847,SWB_0021547,SWB_0021539,	0.0192156
pBLs_42dpi	downregulation	Cellular component	contractile fiber	GO:0043292	6	0.000256344	2.75044	16	216	420	15595	SWB_0004628,SWB_0008103,SWB_0013998,SWB_0018428,SWB_0000937,SWB_0009309,SWB_0009308,SWB_0001196,SWB_0011022,SWB_0012121,SWB_0013835,SWB_0003833,SWB_0003832,SWB_0004380,SWB_0017402,SWB_0004104,	0.018617
pBLs_42dpi	downregulation	Cellular component	basolateral plasma membrane	GO:0016323	5	0.000518506	2.49497	17	253	420	15595	SWB_0014211,SWB_0014210,SWB_0014209,SWB_0021318,SWB_0021360,SWB_0021352,SWB_0019516,SWB_0021637,SWB_0020788,SWB_0003592,SWB_0001196,SWB_0021204,SWB_0021024,SWB_0010847,SWB_0021547,SWB_0021539,SWB_0004134,	0.0334725
pBLs_42dpi	downregulation	Cellular component	cell surface	GO:0009986	3	0.000651618	1.80608	34	699	420	15595	SWB_0001578,SWB_0021318,SWB_0021360,SWB_0021352,SWB_0018668,SWB_0005142,SWB_0006467,SWB_0018445,SWB_0021637,SWB_0020788,SWB_0008448,SWB_0008445,SWB_0003102,SWB_0001196,SWB_0013669,SWB_0011003,SWB_0015837,SWB_0011259,SWB_0016946,SWB_0011284,SWB_0012140,SWB_0021204,SWB_0013825,SWB_0021024,SWB_0021268,SWB_0007193,SWB_0008516,SWB_0019879,SWB_0021547,SWB_0016198,SWB_0021539,SWB_0018965,SWB_0005688,SWB…	0.037859
pBLs_42dpi	downregulation	Biological process	developmental process	GO:0032502	2	4.11791e-07	1.34422	184	5029	388	14255	SWB_0015960,SWB_0021165,SWB_0020071,SWB_0010038,SWB_0003509,SWB_0019072,SWB_0016809,SWB_0015959,SWB_0005918,SWB_0000003,SWB_0011379,SWB_0015735,SWB_0000029,SWB_0001116,SWB_0002204,SWB_0004879,SWB_0003783,SWB_0004628,SWB_0013575,SWB_0014211,SWB_0015541,SWB_0014210,SWB_0000288,SWB_0002220,SWB_0003550,SWB_0006823,SWB_0014209,SWB_0008352,SWB_0005088,SWB_0011990,SWB_0020228,SWB_0008103,SWB_0006167,SWB…	0.00174929
pBLs_42dpi	downregulation	Biological process	multicellular organismal process	GO:0032501	2	5.11823e-07	1.30911	201	5641	388	14255	SWB_0015960,SWB_0001556,SWB_0001554,SWB_0001555,SWB_0020071,SWB_0010038,SWB_0019072,SWB_0016809,SWB_0015959,SWB_0011358,SWB_0005918,SWB_0000003,SWB_0011379,SWB_0000029,SWB_0001116,SWB_0002204,SWB_0003783,SWB_0004628,SWB_0013575,SWB_0014211,SWB_0015541,SWB_0014210,SWB_0000288,SWB_0002220,SWB_0003550,SWB_0006823,SWB_0014209,SWB_0005088,SWB_0011990,SWB_0020228,SWB_0008103,SWB_0006167,SWB_0020226,SWB…	0.00108711
pBLs_42dpi	downregulation	Biological process	anatomical structure development	GO:0048856	3	6.96583e-06	1.32402	167	4634	388	14255	SWB_0015960,SWB_0020071,SWB_0010038,SWB_0003509,SWB_0019072,SWB_0015959,SWB_0000003,SWB_0011379,SWB_0015735,SWB_0000029,SWB_0001116,SWB_0002204,SWB_0004879,SWB_0003783,SWB_0004628,SWB_0014211,SWB_0015541,SWB_0014210,SWB_0000288,SWB_0002220,SWB_0003550,SWB_0006823,SWB_0014209,SWB_0005088,SWB_0011990,SWB_0020228,SWB_0008103,SWB_0006167,SWB_0020226,SWB_0007017,SWB_0000889,SWB_0015906,SWB_0019268,SWB…	0.00986361
pBLs_42dpi	downregulation	Biological process	cell differentiation	GO:0030154	4	8.86138e-06	1.41699	125	3241	388	14255	SWB_0021165,SWB_0020071,SWB_0019072,SWB_0016809,SWB_0015959,SWB_0005918,SWB_0000003,SWB_0011379,SWB_0000029,SWB_0001116,SWB_0002204,SWB_0003783,SWB_0004628,SWB_0014211,SWB_0014210,SWB_0000288,SWB_0002220,SWB_0003550,SWB_0014209,SWB_0008352,SWB_0005088,SWB_0011990,SWB_0020228,SWB_0008103,SWB_0020226,SWB_0007017,SWB_0000889,SWB_0019268,SWB_0019029,SWB_0020243,SWB_0008367,SWB_0017072,SWB_0000891,SWB…	0.00941078
pBLs_42dpi	downregulation	Biological process	icosanoid secretion	GO:0032309	11	9.94917e-06	4.6408	12	95	388	14255	SWB_0001556,SWB_0001554,SWB_0001555,SWB_0021318,SWB_0021360,SWB_0021352,SWB_0021637,SWB_0020788,SWB_0021204,SWB_0021024,SWB_0021547,SWB_0021539,	0.00845282
pBLs_42dpi	downregulation	Biological process	myofibril assembly	GO:0030239	9	1.3443e-05	6.12328	9	54	388	14255	SWB_0013998,SWB_0018428,SWB_0011022,SWB_0004968,SWB_0012121,SWB_0013835,SWB_0004380,SWB_0008797,SWB_0019685,	0.00951765
pBLs_42dpi	downregulation	Biological process	cellular developmental process	GO:0048869	3	1.35349e-05	1.40236	126	3301	388	14255	SWB_0021165,SWB_0020071,SWB_0019072,SWB_0016809,SWB_0015959,SWB_0005918,SWB_0000003,SWB_0011379,SWB_0000029,SWB_0001116,SWB_0002204,SWB_0003783,SWB_0004628,SWB_0014211,SWB_0014210,SWB_0000288,SWB_0002220,SWB_0003550,SWB_0014209,SWB_0008352,SWB_0005088,SWB_0011990,SWB_0020228,SWB_0008103,SWB_0020226,SWB_0007017,SWB_0000889,SWB_0019268,SWB_0019029,SWB_0020243,SWB_0008367,SWB_0017072,SWB_0000891,SWB…	0.00821378
pBLs_42dpi	downregulation	Biological process	icosanoid transport	GO:0071715	10	1.69206e-05	4.40876	12	100	388	14255	SWB_0001556,SWB_0001554,SWB_0001555,SWB_0021318,SWB_0021360,SWB_0021352,SWB_0021637,SWB_0020788,SWB_0021204,SWB_0021024,SWB_0021547,SWB_0021539,	0.00898485
pBLs_42dpi	downregulation	Biological process	regulation of cellular process	GO:0050794	4	2.49028e-05	1.17269	264	8271	388	14255	SWB_0015960,SWB_0021165,SWB_0020071,SWB_0010038,SWB_0013786,SWB_0003509,SWB_0019072,SWB_0016809,SWB_0015959,SWB_0011358,SWB_0005918,SWB_0000003,SWB_0001577,SWB_0002664,SWB_0005703,SWB_0013552,SWB_0002439,SWB_0011379,SWB_0001116,SWB_0002204,SWB_0002680,SWB_0013570,SWB_0003783,SWB_0004628,SWB_0013575,SWB_0014211,SWB_0014210,SWB_0002220,SWB_0014213,SWB_0006823,SWB_0014209,SWB_0012026,SWB_0008352,SWB…	0.0105787
pBLs_42dpi	downregulation	Biological process	cellular component assembly involved in morphogenesis	GO:0010927	6	2.57595e-05	4.59246	11	88	388	14255	SWB_0013998,SWB_0018428,SWB_0011022,SWB_0004968,SWB_0012121,SWB_0013835,SWB_0014195,SWB_0004380,SWB_0008797,SWB_0019685,SWB_0020451,	0.00994787
pBLs_42dpi	upregulation	Molecular function	receptor ligand activity	GO:0048018	5	1.78625e-10	6.66856	18	310	118	13552	SWB_0019751,SWB_0019752,SWB_0017520,SWB_0006191,SWB_0013443,SWB_0014896,SWB_0002798,SWB_0002793,SWB_0006868,SWB_0002792,SWB_0013312,SWB_0020143,SWB_0016753,SWB_0019746,SWB_0019748,SWB_0019749,SWB_0019745,SWB_0019578,	6.96638e-08
pBLs_42dpi	upregulation	Molecular function	signaling receptor activator activity	GO:0030546	4	2.08969e-10	6.60465	18	313	118	13552	SWB_0019751,SWB_0019752,SWB_0017520,SWB_0006191,SWB_0013443,SWB_0014896,SWB_0002798,SWB_0002793,SWB_0006868,SWB_0002792,SWB_0013312,SWB_0020143,SWB_0016753,SWB_0019746,SWB_0019748,SWB_0019749,SWB_0019745,SWB_0019578,	4.07489e-08
pBLs_42dpi	upregulation	Molecular function	cytokine activity	GO:0005125	6	2.62109e-10	10.5888	13	141	118	13552	SWB_0019752,SWB_0013443,SWB_0002798,SWB_0002793,SWB_0002792,SWB_0013312,SWB_0020143,SWB_0016753,SWB_0019746,SWB_0019748,SWB_0019749,SWB_0019745,SWB_0019578,	3.40742e-08
pBLs_42dpi	upregulation	Molecular function	serine-type endopeptidase activity	GO:0004252	6	3.12804e-10	10.4407	13	143	118	13552	SWB_0018838,SWB_0002009,SWB_0005233,SWB_0011252,SWB_0017596,SWB_0012189,SWB_0011257,SWB_0012439,SWB_0012438,SWB_0012437,SWB_0008443,SWB_0009014,SWB_0007116,	3.04983e-08
pBLs_42dpi	upregulation	Molecular function	receptor regulator activity	GO:0030545	3	4.46328e-10	6.3026	18	328	118	13552	SWB_0019751,SWB_0019752,SWB_0017520,SWB_0006191,SWB_0013443,SWB_0014896,SWB_0002798,SWB_0002793,SWB_0006868,SWB_0002792,SWB_0013312,SWB_0020143,SWB_0016753,SWB_0019746,SWB_0019748,SWB_0019749,SWB_0019745,SWB_0019578,	3.48136e-08
pBLs_42dpi	upregulation	Molecular function	serine-type peptidase activity	GO:0008236	5	2.48321e-09	8.83442	13	169	118	13552	SWB_0018838,SWB_0002009,SWB_0005233,SWB_0011252,SWB_0017596,SWB_0012189,SWB_0011257,SWB_0012439,SWB_0012438,SWB_0012437,SWB_0008443,SWB_0009014,SWB_0007116,	1.61409e-07
pBLs_42dpi	upregulation	Molecular function	serine hydrolase activity	GO:0017171	4	3.08017e-09	8.68033	13	172	118	13552	SWB_0018838,SWB_0002009,SWB_0005233,SWB_0011252,SWB_0017596,SWB_0012189,SWB_0011257,SWB_0012439,SWB_0012438,SWB_0012437,SWB_0008443,SWB_0009014,SWB_0007116,	1.71609e-07
pBLs_42dpi	upregulation	Molecular function	structural constituent of ribosome	GO:0003735	3	4.60659e-07	8.03129	10	143	118	13552	SWB_0013662,SWB_0004949,SWB_0017083,SWB_0012462,SWB_0001508,SWB_0010725,SWB_0015126,SWB_0019626,SWB_0003153,SWB_0010922,	2.24571e-05
pBLs_42dpi	upregulation	Molecular function	endopeptidase activity	GO:0004175	5	4.61447e-07	4.51489	16	407	118	13552	SWB_0018838,SWB_0002009,SWB_0019639,SWB_0005233,SWB_0015583,SWB_0011252,SWB_0017596,SWB_0012189,SWB_0011257,SWB_0018757,SWB_0012439,SWB_0012438,SWB_0012437,SWB_0008443,SWB_0009014,SWB_0007116,	1.99961e-05
pBLs_42dpi	upregulation	Molecular function	enzyme inhibitor activity	GO:0004857	4	3.858e-06	5.12331	12	269	118	13552	SWB_0010830,SWB_0006280,SWB_0020065,SWB_0006721,SWB_0012871,SWB_0006506,SWB_0010070,SWB_0015126,SWB_0016753,SWB_0001931,SWB_0010522,SWB_0010523,	0.000150462
pBLs_42dpi	upregulation	Cellular component	cytosolic large ribosomal subunit	GO:0022625	6	1.58694e-08	17.4392	8	49	146	15595	SWB_0013662,SWB_0004949,SWB_0012462,SWB_0001508,SWB_0010725,SWB_0015126,SWB_0019626,SWB_0003153,	4.5069e-06
pBLs_42dpi	upregulation	Cellular component	extracellular region	GO:0005576	3	1.70289e-08	2.15119	52	2582	146	15595	SWB_0013662,SWB_0018838,SWB_0002009,SWB_0010830,SWB_0019911,SWB_0020065,SWB_0005233,SWB_0006721,SWB_0019751,SWB_0019752,SWB_0013412,SWB_0017520,SWB_0006191,SWB_0015583,SWB_0002029,SWB_0013443,SWB_0014896,SWB_0011252,SWB_0017596,SWB_0002798,SWB_0002793,SWB_0006868,SWB_0002792,SWB_0019250,SWB_0006506,SWB_0013312,SWB_0012189,SWB_0011257,SWB_0010070,SWB_0006497,SWB_0002964,SWB_0010077,SWB_0015126,SWB…	2.4181e-06
pBLs_42dpi	upregulation	Cellular component	cytosolic ribosome	GO:0022626	7	7.86788e-08	11.5824	9	83	146	15595	SWB_0013662,SWB_0004949,SWB_0012462,SWB_0001508,SWB_0010725,SWB_0015126,SWB_0019626,SWB_0003153,SWB_0010922,	7.44826e-06
pBLs_42dpi	upregulation	Cellular component	ribosome	GO:0005840	6	1.2573e-06	6.38568	11	184	146	15595	SWB_0013662,SWB_0004949,SWB_0017083,SWB_0012462,SWB_0001508,SWB_0010725,SWB_0015126,SWB_0019626,SWB_0021428,SWB_0003153,SWB_0010922,	8.9268e-05
pBLs_42dpi	upregulation	Cellular component	extracellular space	GO:0005615	3	1.95692e-06	2.25666	36	1704	146	15595	SWB_0013662,SWB_0018838,SWB_0002009,SWB_0010830,SWB_0019911,SWB_0020065,SWB_0005233,SWB_0006721,SWB_0019751,SWB_0019752,SWB_0013412,SWB_0017520,SWB_0015583,SWB_0013443,SWB_0014896,SWB_0002798,SWB_0002793,SWB_0002792,SWB_0013312,SWB_0011257,SWB_0010070,SWB_0010077,SWB_0015126,SWB_0015751,SWB_0020143,SWB_0016753,SWB_0019746,SWB_0019748,SWB_0019749,SWB_0012439,SWB_0019745,SWB_0016116,SWB_0007116,SWB…	0.000111153
pBLs_42dpi	upregulation	Cellular component	large ribosomal subunit	GO:0015934	5	2.97708e-06	8.99495	8	95	146	15595	SWB_0013662,SWB_0004949,SWB_0012462,SWB_0001508,SWB_0010725,SWB_0015126,SWB_0019626,SWB_0003153,	0.000140915
pBLs_42dpi	upregulation	Cellular component	ribosomal subunit	GO:0044391	4	1.29959e-05	6.32458	9	152	146	15595	SWB_0013662,SWB_0004949,SWB_0012462,SWB_0001508,SWB_0010725,SWB_0015126,SWB_0019626,SWB_0003153,SWB_0010922,	0.000527264
pBLs_42dpi	upregulation	Biological process	acute-phase response	GO:0006953	7	3.1119e-08	30.4811	6	23	122	14255	SWB_0005233,SWB_0017520,SWB_0002793,SWB_0002792,SWB_0020143,SWB_0007116,	7.23828e-05
pBLs_42dpi	upregulation	Biological process	inflammatory response	GO:0006954	5	8.13203e-08	4.80957	17	413	122	14255	SWB_0018838,SWB_0005233,SWB_0017520,SWB_0018178,SWB_0014896,SWB_0002798,SWB_0002793,SWB_0002792,SWB_0010070,SWB_0020143,SWB_0012526,SWB_0019746,SWB_0019748,SWB_0019749,SWB_0019745,SWB_0007116,SWB_0015534,	9.45756e-05
pBLs_42dpi	upregulation	Biological process	acute inflammatory response	GO:0002526	6	2.39665e-07	16.0374	7	51	122	14255	SWB_0018838,SWB_0005233,SWB_0017520,SWB_0002793,SWB_0002792,SWB_0020143,SWB_0007116,	0.00018582
pBLs_42dpi	upregulation	Biological process	defense response	GO:0006952	4	3.06132e-06	2.82119	24	994	122	14255	SWB_0018838,SWB_0002009,SWB_0014599,SWB_0005233,SWB_0017290,SWB_0019751,SWB_0017520,SWB_0018178,SWB_0014896,SWB_0002798,SWB_0002793,SWB_0002792,SWB_0011257,SWB_0010070,SWB_0010077,SWB_0020143,SWB_0012526,SWB_0019746,SWB_0019748,SWB_0019749,SWB_0000207,SWB_0019745,SWB_0007116,SWB_0015534,	0.00178016
pBLs_42dpi	upregulation	Biological process	neutrophil chemotaxis	GO:0030593	10	0.000134849	10.0728	5	58	122	14255	SWB_0002798,SWB_0002792,SWB_0019746,SWB_0019748,SWB_0019745,	0.0448083
pBLs_70dpi	downregulation	Molecular function	cytokine activity	GO:0005125	6	2.01653e-05	6.9271	8	141	111	13552	SWB_0019752,SWB_0013443,SWB_0012863,SWB_0019778,SWB_0008152,SWB_0002284,SWB_0019746,SWB_0016753,	0.00887273
pBLs_70dpi	downregulation	Molecular function	receptor ligand activity	GO:0048018	5	4.65432e-05	4.33223	11	310	111	13552	SWB_0019752,SWB_0007329,SWB_0013443,SWB_0011650,SWB_0012863,SWB_0019778,SWB_0008152,SWB_0002284,SWB_0019746,SWB_0016753,SWB_0017313,	0.0102395
pBLs_70dpi	downregulation	Molecular function	signaling receptor activator activity	GO:0030546	4	5.07855e-05	4.29071	11	313	111	13552	SWB_0019752,SWB_0007329,SWB_0013443,SWB_0011650,SWB_0012863,SWB_0019778,SWB_0008152,SWB_0002284,SWB_0019746,SWB_0016753,SWB_0017313,	0.00744855
pBLs_70dpi	downregulation	Molecular function	receptor regulator activity	GO:0030545	3	7.73623e-05	4.09448	11	328	111	13552	SWB_0019752,SWB_0007329,SWB_0013443,SWB_0011650,SWB_0012863,SWB_0019778,SWB_0008152,SWB_0002284,SWB_0019746,SWB_0016753,SWB_0017313,	0.00850986
pBLs_70dpi	downregulation	Molecular function	glycosaminoglycan binding	GO:0005539	4	0.000184843	5.06073	8	193	111	13552	SWB_0018152,SWB_0020010,SWB_0006865,SWB_0011650,SWB_0019778,SWB_0009649,SWB_0004879,SWB_0019746,	0.0162662
pBLs_70dpi	downregulation	Molecular function	heparin binding	GO:0008201	5	0.000211637	5.77453	7	148	111	13552	SWB_0018152,SWB_0020010,SWB_0011650,SWB_0019778,SWB_0009649,SWB_0004879,SWB_0019746,	0.01552
pBLs_70dpi	downregulation	Molecular function	signaling receptor binding	GO:0005102	4	0.00159881	2.08983	19	1110	111	13552	SWB_0012602,SWB_0019752,SWB_0007329,SWB_0021064,SWB_0013443,SWB_0015051,SWB_0021053,SWB_0011650,SWB_0012863,SWB_0019778,SWB_0008152,SWB_0000304,SWB_0002284,SWB_0020029,SWB_0019746,SWB_0016753,SWB_0017313,SWB_0008048,SWB_0019854,	0.0390821
pBLs_70dpi	downregulation	Molecular function	sulfur compound binding	GO:1901681	3	0.00183347	4.01235	7	213	111	13552	SWB_0018152,SWB_0020010,SWB_0011650,SWB_0019778,SWB_0009649,SWB_0004879,SWB_0019746,	0.0424593
pBLs_70dpi	downregulation	Cellular component	extracellular region	GO:0005576	3	1.11653e-06	2.07931	42	2582	122	15595	SWB_0008195,SWB_0004395,SWB_0020352,SWB_0009967,SWB_0018152,SWB_0010557,SWB_0011230,SWB_0002536,SWB_0006720,SWB_0010828,SWB_0019752,SWB_0020134,SWB_0001577,SWB_0007329,SWB_0013443,SWB_0011252,SWB_0021053,SWB_0014801,SWB_0011650,SWB_0012863,SWB_0019778,SWB_0008152,SWB_0000304,SWB_0006494,SWB_0020550,SWB_0006496,SWB_0020553,SWB_0002284,SWB_0004879,SWB_0012656,SWB_0012657,SWB_0017492,SWB_0012081,SWB…	0.000371806
pBLs_70dpi	downregulation	Cellular component	extracellular space	GO:0005615	3	3.92867e-05	2.17547	29	1704	122	15595	SWB_0008195,SWB_0020352,SWB_0011230,SWB_0006720,SWB_0010828,SWB_0019752,SWB_0013443,SWB_0021053,SWB_0014801,SWB_0011650,SWB_0012863,SWB_0019778,SWB_0008152,SWB_0006494,SWB_0020550,SWB_0006496,SWB_0020553,SWB_0002284,SWB_0004879,SWB_0012656,SWB_0012081,SWB_0019746,SWB_0016753,SWB_0015260,SWB_0002585,SWB_0008048,SWB_0013639,SWB_0019330,SWB_0013515,	0.00654123
pBLs_70dpi	downregulation	Biological process	response to stimulus	GO:0050896	2	4.77577e-05	1.405	70	6829	104	14255	SWB_0008195,SWB_0001554,SWB_0000587,SWB_0001555,SWB_0009967,SWB_0018152,SWB_0010557,SWB_0011230,SWB_0002536,SWB_0005599,SWB_0010828,SWB_0012602,SWB_0019752,SWB_0017219,SWB_0020010,SWB_0000245,SWB_0001577,SWB_0008813,SWB_0021064,SWB_0013443,SWB_0019149,SWB_0009051,SWB_0017753,SWB_0019814,SWB_0011490,SWB_0015051,SWB_0001348,SWB_0008887,SWB_0002555,SWB_0020762,SWB_0020763,SWB_0021053,SWB_0011539,SWB…	0.0395593
pBLs_70dpi	downregulation	Biological process	immune system process	GO:0002376	2	0.000158502	2.0242	28	1896	104	14255	SWB_0008195,SWB_0009967,SWB_0011230,SWB_0002536,SWB_0010828,SWB_0012602,SWB_0006196,SWB_0001577,SWB_0008813,SWB_0021064,SWB_0013443,SWB_0009051,SWB_0017753,SWB_0011490,SWB_0021053,SWB_0012863,SWB_0019778,SWB_0019607,SWB_0008152,SWB_0006494,SWB_0020550,SWB_0012367,SWB_0019746,SWB_0008213,SWB_0017726,SWB_0017313,SWB_0015373,SWB_0008048,	0.0393879
pBLs_70dpi	upregulation	Cellular component	cell surface	GO:0009986	3	5.25838e-06	3.26076	19	699	130	15595	SWB_0019763,SWB_0013669,SWB_0014188,SWB_0009790,SWB_0000923,SWB_0005142,SWB_0001578,SWB_0018454,SWB_0016541,SWB_0021574,SWB_0021453,SWB_0018445,SWB_0011284,SWB_0020788,SWB_0021639,SWB_0021352,SWB_0012804,SWB_0020857,SWB_0010802,	0.00161958
pBLs_70dpi	upregulation	Cellular component	cell periphery	GO:0071944	3	0.000163728	1.51585	58	4590	130	15595	SWB_0008191,SWB_0014199,SWB_0000503,SWB_0002921,SWB_0006694,SWB_0005365,SWB_0001673,SWB_0017508,SWB_0019763,SWB_0013669,SWB_0019516,SWB_0015398,SWB_0014188,SWB_0009790,SWB_0009036,SWB_0020347,SWB_0004421,SWB_0014506,SWB_0020777,SWB_0001619,SWB_0000923,SWB_0005142,SWB_0004210,SWB_0008818,SWB_0005708,SWB_0005709,SWB_0018454,SWB_0016541,SWB_0021574,SWB_0021453,SWB_0002036,SWB_0014529,SWB_0014804,SWB…	0.0252142
pBLs_70dpi	upregulation	Cellular component	platelet dense granule membrane	GO:0031088	8	0.000177818	9.52076	5	63	130	15595	SWB_0021574,SWB_0021453,SWB_0020788,SWB_0021352,SWB_0020857,	0.018256
pBLs_70dpi	upregulation	Cellular component	external side of apical plasma membrane	GO:0098591	5	0.000191609	9.372	5	64	130	15595	SWB_0021574,SWB_0021453,SWB_0020788,SWB_0021352,SWB_0020857,	0.0147539
pBLs_70dpi	upregulation	Cellular component	platelet dense granule	GO:0042827	10	0.000206202	9.22781	5	65	130	15595	SWB_0021574,SWB_0021453,SWB_0020788,SWB_0021352,SWB_0020857,	0.012702
pBLs_70dpi	upregulation	Cellular component	plasma membrane	GO:0005886	4	0.000267903	1.50895	56	4452	130	15595	SWB_0008191,SWB_0014199,SWB_0000503,SWB_0002921,SWB_0006694,SWB_0005365,SWB_0001673,SWB_0017508,SWB_0019763,SWB_0013669,SWB_0019516,SWB_0015398,SWB_0014188,SWB_0009790,SWB_0009036,SWB_0020347,SWB_0004421,SWB_0014506,SWB_0020777,SWB_0001619,SWB_0000923,SWB_0005142,SWB_0004210,SWB_0008818,SWB_0005708,SWB_0005709,SWB_0018454,SWB_0016541,SWB_0021574,SWB_0021453,SWB_0002036,SWB_0014529,SWB_0014804,SWB…	0.0137523
pBLs_70dpi	upregulation	Cellular component	apical junction complex	GO:0043296	6	0.000678171	5.66747	6	127	130	15595	SWB_0017508,SWB_0014188,SWB_0005142,SWB_0006775,SWB_0006646,SWB_0006647,	0.0298395
pBLs_70dpi	upregulation	Cellular component	external side of plasma membrane	GO:0009897	4	0.000691235	3.7488	9	288	130	15595	SWB_0019763,SWB_0009790,SWB_0021574,SWB_0021453,SWB_0018445,SWB_0020788,SWB_0021352,SWB_0020857,SWB_0010802,	0.0266125
pBLs_70dpi	upregulation	Cellular component	side of membrane	GO:0098552	3	0.00105778	3.02655	11	436	130	15595	SWB_0019763,SWB_0009790,SWB_0014506,SWB_0021574,SWB_0021453,SWB_0018445,SWB_0015356,SWB_0020788,SWB_0021352,SWB_0020857,SWB_0010802,	0.0361994
pBLs_70dpi	upregulation	Cellular component	integral component of membrane	GO:0016021	4	0.00162229	1.44198	52	4326	130	15595	SWB_0020877,SWB_0006694,SWB_0005365,SWB_0001673,SWB_0014916,SWB_0017508,SWB_0010033,SWB_0019516,SWB_0015398,SWB_0014188,SWB_0009790,SWB_0009036,SWB_0004421,SWB_0001287,SWB_0014506,SWB_0020777,SWB_0000923,SWB_0005142,SWB_0001578,SWB_0005144,SWB_0007203,SWB_0004210,SWB_0000488,SWB_0008818,SWB_0008816,SWB_0005708,SWB_0005709,SWB_0018454,SWB_0017751,SWB_0016541,SWB_0021574,SWB_0021453,SWB_0014804,SWB…	0.0499665
pBLs_70dpi	upregulation	Biological process	platelet degranulation	GO:0002576	9	1.86387e-05	8.47071	7	95	124	14255	SWB_0021574,SWB_0021453,SWB_0017782,SWB_0020788,SWB_0021352,SWB_0006642,SWB_0020857,	0.0430927
pBLs_70dpi	upregulation	Biological process	prostaglandin secretion	GO:0032310	12	2.27565e-05	10.4509	6	66	124	14255	SWB_0021574,SWB_0021453,SWB_0020788,SWB_0021352,SWB_0020857,SWB_0010802,	0.0263065
pBLs_70dpi	upregulation	Biological process	prostaglandin transport	GO:0015732	11	2.93933e-05	9.99649	6	69	124	14255	SWB_0021574,SWB_0021453,SWB_0020788,SWB_0021352,SWB_0020857,SWB_0010802,	0.0226524
pBLs_70dpi	upregulation	Biological process	organic anion transport	GO:0015711	8	0.000121482	3.90295	11	324	124	14255	SWB_0005708,SWB_0005709,SWB_0021574,SWB_0021453,SWB_0011284,SWB_0019045,SWB_0020788,SWB_0016285,SWB_0021352,SWB_0020857,SWB_0010802,	0.0468112
spleen_3dpi	upregulation	Molecular function	scavenger receptor activity	GO:0005044	3	2.67959e-07	22.2164	6	61	60	13552	SWB_0006698,SWB_0006734,SWB_0021083,SWB_0000393,SWB_0020844,SWB_0021138,	6.02909e-05
spleen_3dpi	upregulation	Molecular function	cargo receptor activity	GO:0038024	2	1.81322e-06	16.1333	6	84	60	13552	SWB_0006698,SWB_0006734,SWB_0021083,SWB_0000393,SWB_0020844,SWB_0021138,	0.000203987
spleen_3dpi	upregulation	Molecular function	15-hydroxyprostaglandin dehydrogenase (NAD+) activity	GO:0016404	6	7.65523e-06	18.2151	5	62	60	13552	SWB_0021318,SWB_0020856,SWB_0021549,SWB_0021548,SWB_0021303,	0.000574142
spleen_3dpi	upregulation	Molecular function	efflux transmembrane transporter activity	GO:0015562	4	1.95399e-05	15.0578	5	75	60	13552	SWB_0021318,SWB_0020856,SWB_0021549,SWB_0021548,SWB_0021303,	0.00109912
spleen_3dpi	upregulation	Molecular function	xenobiotic transmembrane transporter activity	GO:0042910	4	2.67604e-05	14.1167	5	80	60	13552	SWB_0021318,SWB_0020856,SWB_0021549,SWB_0021548,SWB_0021303,	0.00120422
spleen_3dpi	upregulation	Molecular function	ion transmembrane transporter activity, phosphorylative mechanism	GO:0015662	8	4.48207e-05	12.6891	5	89	60	13552	SWB_0021318,SWB_0020856,SWB_0021549,SWB_0021548,SWB_0021303,	0.00168077
spleen_3dpi	upregulation	Molecular function	ATPase-coupled ion transmembrane transporter activity	GO:0042625	7	0.000151798	9.82029	5	115	60	13552	SWB_0021318,SWB_0020856,SWB_0021549,SWB_0021548,SWB_0021303,	0.00487921
spleen_3dpi	upregulation	Molecular function	ATPase-coupled transmembrane transporter activity	GO:0042626	6	0.000603723	7.28602	5	155	60	13552	SWB_0021318,SWB_0020856,SWB_0021549,SWB_0021548,SWB_0021303,	0.0169797
spleen_3dpi	upregulation	Molecular function	primary active transmembrane transporter activity	GO:0015399	5	0.000677693	7.10273	5	159	60	13552	SWB_0021318,SWB_0020856,SWB_0021549,SWB_0021548,SWB_0021303,	0.0169423
spleen_3dpi	upregulation	Molecular function	oxidoreductase activity, acting on the CH-OH group of donors, NAD or NADP as acceptor	GO:0016616	5	0.00109756	6.38041	5	177	60	13552	SWB_0021318,SWB_0020856,SWB_0021549,SWB_0021548,SWB_0021303,	0.0246951
spleen_3dpi	upregulation	Cellular component	external side of plasma membrane	GO:0009897	4	4.18554e-06	7.16682	9	288	68	15595	SWB_0021083,SWB_0021318,SWB_0000393,SWB_0020856,SWB_0021549,SWB_0021548,SWB_0021303,SWB_0020844,SWB_0021138,	0.00100871
spleen_3dpi	upregulation	Cellular component	platelet dense granule membrane	GO:0031088	8	7.845e-06	18.2014	5	63	68	15595	SWB_0021318,SWB_0020856,SWB_0021549,SWB_0021548,SWB_0021303,	0.000945323
spleen_3dpi	upregulation	Cellular component	external side of apical plasma membrane	GO:0098591	5	8.48125e-06	17.917	5	64	68	15595	SWB_0021318,SWB_0020856,SWB_0021549,SWB_0021548,SWB_0021303,	0.000681327
spleen_3dpi	upregulation	Cellular component	platelet dense granule	GO:0042827	10	9.15716e-06	17.6414	5	65	68	15595	SWB_0021318,SWB_0020856,SWB_0021549,SWB_0021548,SWB_0021303,	0.000551719
spleen_3dpi	upregulation	Cellular component	side of membrane	GO:0098552	3	1.79435e-05	5.26005	10	436	68	15595	SWB_0021083,SWB_0021318,SWB_0021033,SWB_0000393,SWB_0020856,SWB_0021549,SWB_0021548,SWB_0021303,SWB_0020844,SWB_0021138,	0.000864877
spleen_3dpi	upregulation	Cellular component	cell periphery	GO:0071944	3	4.0479e-05	1.79873	36	4590	68	15595	SWB_0018954,SWB_0016450,SWB_0007100,SWB_0021320,SWB_0000622,SWB_0005762,SWB_0006698,SWB_0021083,SWB_0011768,SWB_0012413,SWB_0016217,SWB_0020505,SWB_0021318,SWB_0021033,SWB_0020302,SWB_0007855,SWB_0000393,SWB_0013618,SWB_0017617,SWB_0020856,SWB_0021549,SWB_0021548,SWB_0016073,SWB_0021303,SWB_0000481,SWB_0008818,SWB_0016119,SWB_0015425,SWB_0020844,SWB_0019936,SWB_0000856,SWB_0008002,SWB_0021138,SWB…	0.00162591
spleen_3dpi	upregulation	Cellular component	cell surface	GO:0009986	3	4.33093e-05	3.93714	12	699	68	15595	SWB_0016450,SWB_0021083,SWB_0012413,SWB_0021318,SWB_0021033,SWB_0000393,SWB_0020856,SWB_0021549,SWB_0021548,SWB_0021303,SWB_0020844,SWB_0021138,	0.00149108
spleen_3dpi	upregulation	Cellular component	plasma membrane	GO:0005886	4	5.53868e-05	1.80297	35	4452	68	15595	SWB_0018954,SWB_0016450,SWB_0007100,SWB_0021320,SWB_0000622,SWB_0005762,SWB_0006698,SWB_0021083,SWB_0011768,SWB_0012413,SWB_0016217,SWB_0020505,SWB_0021318,SWB_0021033,SWB_0020302,SWB_0007855,SWB_0000393,SWB_0013618,SWB_0017617,SWB_0020856,SWB_0021549,SWB_0021548,SWB_0016073,SWB_0021303,SWB_0000481,SWB_0008818,SWB_0016119,SWB_0015425,SWB_0020844,SWB_0019936,SWB_0000856,SWB_0008002,SWB_0021138,SWB…	0.00166853
spleen_3dpi	upregulation	Cellular component	secretory granule membrane	GO:0030667	7	0.000438079	6.11569	6	225	68	15595	SWB_0005762,SWB_0021318,SWB_0020856,SWB_0021549,SWB_0021548,SWB_0021303,	0.00959792
spleen_3dpi	upregulation	Cellular component	secretory granule	GO:0030141	9	0.000798427	4.02348	8	456	68	15595	SWB_0005762,SWB_0003771,SWB_0021318,SWB_0020856,SWB_0021549,SWB_0021548,SWB_0021303,SWB_0011226,	0.0148016
spleen_3dpi	upregulation	Biological process	prostaglandin secretion	GO:0032310	12	8.88149e-06	17.7037	5	66	61	14255	SWB_0021318,SWB_0020856,SWB_0021549,SWB_0021548,SWB_0021303,	0.0126206
spleen_3dpi	upregulation	Biological process	prostaglandin transport	GO:0015732	11	1.10597e-05	16.934	5	69	61	14255	SWB_0021318,SWB_0020856,SWB_0021549,SWB_0021548,SWB_0021303,	0.00785789
spleen_3dpi	upregulation	Biological process	platelet degranulation	GO:0002576	9	5.23699e-05	12.2994	5	95	61	14255	SWB_0021318,SWB_0020856,SWB_0021549,SWB_0021548,SWB_0021303,	0.0248059
spleen_3dpi	upregulation	Biological process	icosanoid secretion	GO:0032309	11	5.23699e-05	12.2994	5	95	61	14255	SWB_0021318,SWB_0020856,SWB_0021549,SWB_0021548,SWB_0021303,	0.0248059
spleen_3dpi	upregulation	Biological process	export across plasma membrane	GO:0140115	6	5.78703e-05	12.0458	5	97	61	14255	SWB_0021318,SWB_0020856,SWB_0021549,SWB_0021548,SWB_0021303,	0.0164467
spleen_3dpi	upregulation	Biological process	positive regulation of smooth muscle cell proliferation	GO:0048661	7	5.78703e-05	12.0458	5	97	61	14255	SWB_0021318,SWB_0020856,SWB_0021549,SWB_0021548,SWB_0021303,	0.0164467
spleen_3dpi	upregulation	Biological process	icosanoid transport	GO:0071715	10	6.69459e-05	11.6844	5	100	61	14255	SWB_0021318,SWB_0020856,SWB_0021549,SWB_0021548,SWB_0021303,	0.01359
spleen_3dpi	upregulation	Biological process	signal release	GO:0023061	7	6.84843e-05	5.00761	9	420	61	14255	SWB_0007100,SWB_0013503,SWB_0020505,SWB_0021318,SWB_0013618,SWB_0020856,SWB_0021549,SWB_0021548,SWB_0021303,	0.0121645
spleen_3dpi	upregulation	Biological process	regulated exocytosis	GO:0045055	8	0.000102971	4.74762	9	443	61	14255	SWB_0007100,SWB_0005762,SWB_0003771,SWB_0020505,SWB_0021318,SWB_0020856,SWB_0021549,SWB_0021548,SWB_0021303,	0.016258
spleen_3dpi	upregulation	Biological process	regulation of smooth muscle cell proliferation	GO:0048660	6	0.000146692	9.90206	5	118	61	14255	SWB_0021318,SWB_0020856,SWB_0021549,SWB_0021548,SWB_0021303,	0.020845
spleen_42dpi	downregulation	Cellular component	plasma membrane	GO:0005886	4	6.6246e-05	1.64637	47	4452	100	15595	SWB_0020515,SWB_0016254,SWB_0021320,SWB_0003458,SWB_0000582,SWB_0018390,SWB_0018396,SWB_0006164,SWB_0000635,SWB_0000751,SWB_0010302,SWB_0017615,SWB_0017001,SWB_0000923,SWB_0004333,SWB_0013723,SWB_0016541,SWB_0010164,SWB_0017234,SWB_0001747,SWB_0007556,SWB_0007438,SWB_0018444,SWB_0019654,SWB_0003939,SWB_0020431,SWB_0012937,SWB_0018634,SWB_0017667,SWB_0017099,SWB_0017098,SWB_0008821,SWB_0008029,SWB…	0.0206025
spleen_42dpi	downregulation	Cellular component	cell periphery	GO:0071944	3	0.000149219	1.59687	47	4590	100	15595	SWB_0020515,SWB_0016254,SWB_0021320,SWB_0003458,SWB_0000582,SWB_0018390,SWB_0018396,SWB_0006164,SWB_0000635,SWB_0000751,SWB_0010302,SWB_0017615,SWB_0017001,SWB_0000923,SWB_0004333,SWB_0013723,SWB_0016541,SWB_0010164,SWB_0017234,SWB_0001747,SWB_0007556,SWB_0007438,SWB_0018444,SWB_0019654,SWB_0003939,SWB_0020431,SWB_0012937,SWB_0018634,SWB_0017667,SWB_0017099,SWB_0017098,SWB_0008821,SWB_0008029,SWB…	0.015469
spleen_42dpi	upregulation	Biological process	cell population proliferation	GO:0008283	3	0.000268953	2.81318	14	1391	51	14255	SWB_0016970,SWB_0000946,SWB_0020100,SWB_0006526,SWB_0013975,SWB_0017936,SWB_0018222,SWB_0008890,SWB_0021268,SWB_0018897,SWB_0015178,SWB_0008529,SWB_0002110,SWB_0013312,	0.0469173
spleen_42dpi	upregulation	Biological process	anatomical structure development	GO:0048856	3	0.000284903	1.7492	29	4634	51	14255	SWB_0016970,SWB_0000946,SWB_0007547,SWB_0020100,SWB_0003228,SWB_0006007,SWB_0006526,SWB_0013975,SWB_0017936,SWB_0018222,SWB_0013136,SWB_0013043,SWB_0016157,SWB_0008890,SWB_0001737,SWB_0009588,SWB_0001537,SWB_0001930,SWB_0011629,SWB_0011944,SWB_0011627,SWB_0011628,SWB_0018897,SWB_0015178,SWB_0008529,SWB_0012509,SWB_0002110,SWB_0013312,SWB_0019578,	0.0447297
spleen_42dpi	upregulation	Biological process	cell differentiation	GO:0030154	4	0.000335529	1.98356	23	3241	51	14255	SWB_0016970,SWB_0000946,SWB_0020100,SWB_0003228,SWB_0006007,SWB_0006526,SWB_0013975,SWB_0017936,SWB_0018222,SWB_0013136,SWB_0013043,SWB_0016157,SWB_0008890,SWB_0009588,SWB_0001930,SWB_0011629,SWB_0011944,SWB_0011627,SWB_0011628,SWB_0018897,SWB_0012509,SWB_0013312,SWB_0019578,	0.0478892
spleen_42dpi	upregulation	Biological process	cellular developmental process	GO:0048869	3	0.000444673	1.94751	23	3301	51	14255	SWB_0016970,SWB_0000946,SWB_0020100,SWB_0003228,SWB_0006007,SWB_0006526,SWB_0013975,SWB_0017936,SWB_0018222,SWB_0013136,SWB_0013043,SWB_0016157,SWB_0008890,SWB_0009588,SWB_0001930,SWB_0011629,SWB_0011944,SWB_0011627,SWB_0011628,SWB_0018897,SWB_0012509,SWB_0013312,SWB_0019578,	0.0498669
spleen_42dpi	upregulation	Biological process	regulation of cell population proliferation	GO:0042127	5	0.000474618	2.98941	12	1122	51	14255	SWB_0016970,SWB_0000946,SWB_0020100,SWB_0006526,SWB_0013975,SWB_0017936,SWB_0018222,SWB_0008890,SWB_0018897,SWB_0008529,SWB_0002110,SWB_0013312,	0.0496766
spleen_42dpi	upregulation	Biological process	developmental process	GO:0032502	2	0.000497519	1.66739	30	5029	51	14255	SWB_0016970,SWB_0000946,SWB_0007547,SWB_0005926,SWB_0020100,SWB_0003228,SWB_0006007,SWB_0006526,SWB_0013975,SWB_0017936,SWB_0018222,SWB_0013136,SWB_0013043,SWB_0016157,SWB_0008890,SWB_0001737,SWB_0009588,SWB_0001537,SWB_0001930,SWB_0011629,SWB_0011944,SWB_0011627,SWB_0011628,SWB_0018897,SWB_0015178,SWB_0008529,SWB_0012509,SWB_0002110,SWB_0013312,SWB_0019578,	0.048819
spleen_70dpi	upregulation	Molecular function	heme binding	GO:0020037	5	8.15444e-06	12.414	6	131	50	13552	SWB_0007247,SWB_0007246,SWB_0012065,SWB_0015651,SWB_0020528,SWB_0006588,	0.00221801
spleen_70dpi	upregulation	Molecular function	tetrapyrrole binding	GO:0046906	4	1.29458e-05	11.4524	6	142	50	13552	SWB_0007247,SWB_0007246,SWB_0012065,SWB_0015651,SWB_0020528,SWB_0006588,	0.00176063
spleen_70dpi	upregulation	Molecular function	monooxygenase activity	GO:0004497	4	3.89136e-05	13.0308	5	104	50	13552	SWB_0007247,SWB_0007246,SWB_0012065,SWB_0020528,SWB_0006588,	0.00264613
spleen_70dpi	upregulation	Molecular function	G protein-coupled receptor activity	GO:0004930	5	6.96288e-05	6.776	7	280	50	13552	SWB_0002720,SWB_0010990,SWB_0014061,SWB_0001538,SWB_0006916,SWB_0001344,SWB_0011259,	0.00378781
spleen_70dpi	upregulation	Molecular function	iron ion binding	GO:0005506	7	0.000323975	8.31411	5	163	50	13552	SWB_0007247,SWB_0007246,SWB_0012065,SWB_0020528,SWB_0006588,	0.0110152
spleen_70dpi	upregulation	Molecular function	oxidoreductase activity, acting on paired donors, with incorporation or reduction of molecular oxygen	GO:0016705	4	0.000342707	8.21333	5	165	50	13552	SWB_0007247,SWB_0007246,SWB_0012065,SWB_0020528,SWB_0006588,	0.0103574
spleen_70dpi	upregulation	Molecular function	oxidoreductase activity	GO:0016491	3	0.000346489	3.61387	10	750	50	13552	SWB_0018672,SWB_0021352,SWB_0021593,SWB_0021624,SWB_0007247,SWB_0007246,SWB_0012065,SWB_0015651,SWB_0020528,SWB_0006588,	0.0094245
spleen_70dpi	upregulation	Molecular function	transmembrane signaling receptor activity	GO:0004888	4	0.000538082	3.75864	9	649	50	13552	SWB_0002720,SWB_0010990,SWB_0014061,SWB_0001538,SWB_0008936,SWB_0006916,SWB_0001344,SWB_0011259,SWB_0013912,	0.0121965
spleen_70dpi	upregulation	Molecular function	signaling receptor activity	GO:0038023	3	0.00281592	2.96759	9	822	50	13552	SWB_0002720,SWB_0010990,SWB_0014061,SWB_0001538,SWB_0008936,SWB_0006916,SWB_0001344,SWB_0011259,SWB_0013912,	0.0403121
spleen_70dpi	upregulation	Molecular function	molecular transducer activity	GO:0060089	2	0.00283909	2.96399	9	823	50	13552	SWB_0002720,SWB_0010990,SWB_0014061,SWB_0001538,SWB_0008936,SWB_0006916,SWB_0001344,SWB_0011259,SWB_0013912,	0.0386117

## Sheet: KEGG enrichment
Table S3: A detailed summary of KEGG analysis of differentially expressed transcripts in infected tissues.
Tissue type	Expression	Term Name	MainClass	GeneHitsInSelectedSet	AllGenesInSelectedSet	GeneHitsInBackground	AllGenesInBackground	p-value	enrichFactor	GeneListInSelectedSets	corrected p-value(BH method)
hLNs_3dpi	downregulation	Signaling and cellular processes	Brite Hierarchies	444	1087	3342	11083	9.99201e-16	1.35458	[SWB_0013782, SWB_0008075, SWB_0020077, SWB_0002763, SWB_0004951, SWB_0020071, SWB_0004959, SWB_0010033, SWB_0014997, SWB_0010034, SWB_0009276, SWB_0000117, SWB_0003989, SWB_0003746, SWB_0000478, SWB_0000233, SWB_0013539, SWB_0012689, SWB_0014625, SWB_0010146, SWB_0015982, SWB_0012351, SWB_0009063, SWB_0012232, SWB_0003759, SWB_0001339, SWB_0001336, SWB_0003877, SWB_0002303, SWB_0002545, SWB_0001…	4.10671e-13
hLNs_3dpi	downregulation	Cortisol synthesis and secretion	Organismal Systems	24	1087	55	11083	6.19204e-11	4.44914	[SWB_0012065, SWB_0021428, SWB_0006291, SWB_0020319, SWB_0004083, SWB_0013471, SWB_0009444, SWB_0009651, SWB_0009003, SWB_0007024, SWB_0001687, SWB_0007246, SWB_0003116, SWB_0002973, SWB_0000233, SWB_0018180, SWB_0007910, SWB_0005855, SWB_0000295, SWB_0020361, SWB_0015209, SWB_0012436, SWB_0018672, SWB_0010689]	1.27246e-08
hLNs_3dpi	downregulation	Metabolism	Metabolism	203	1087	1363	11083	1.13435e-10	1.51855	[SWB_0008071, SWB_0015047, SWB_0014194, SWB_0016492, SWB_0016250, SWB_0008078, SWB_0007548, SWB_0017909, SWB_0003054, SWB_0015726, SWB_0018672, SWB_0012339, SWB_0011124, SWB_0000478, SWB_0002777, SWB_0010822, SWB_0010702, SWB_0008508, SWB_0010029, SWB_0020417, SWB_0014773, SWB_0020898, SWB_0010296, SWB_0004053, SWB_0017480, SWB_0003877, SWB_0003514, SWB_0003755, SWB_0010617, SWB_0007448, SWB_0008…	1.55406e-08
hLNs_3dpi	downregulation	Ion channels	Brite Hierarchies	53	1087	215	11083	1.50237e-10	2.51342	[SWB_0014274, SWB_0017144, SWB_0017141, SWB_0007024, SWB_0008957, SWB_0008956, SWB_0015209, SWB_0008919, SWB_0011766, SWB_0013984, SWB_0016401, SWB_0002973, SWB_0000233, SWB_0010947, SWB_0018180, SWB_0007338, SWB_0002254, SWB_0002495, SWB_0004305, SWB_0002295, SWB_0006605, SWB_0014708, SWB_0012689, SWB_0013931, SWB_0014625, SWB_0015877, SWB_0018538, SWB_0019308, SWB_0014493, SWB_0001339, SWB_0008…	1.54369e-08
hLNs_3dpi	downregulation	Drug metabolism - cytochrome P450	Metabolism	17	1087	34	11083	2.95046e-09	5.09798	[SWB_0012086, SWB_0017862, SWB_0016850, SWB_0017861, SWB_0017232, SWB_0013492, SWB_0000478, SWB_0008208, SWB_0019540, SWB_0018770, SWB_0018771, SWB_0019542, SWB_0018772, SWB_0019544, SWB_0013488, SWB_0019556, SWB_0013489]	2.42528e-07
hLNs_3dpi	downregulation	Aldosterone synthesis and secretion	Organismal Systems	24	1087	70	11083	2.05546e-08	3.49576	[SWB_0017842, SWB_0016533, SWB_0006291, SWB_0020319, SWB_0013471, SWB_0009444, SWB_0009003, SWB_0005452, SWB_0001687, SWB_0007312, SWB_0002973, SWB_0000233, SWB_0009018, SWB_0007910, SWB_0005855, SWB_0000295, SWB_0010976, SWB_0005439, SWB_0020361, SWB_0015209, SWB_0012436, SWB_0018561, SWB_0018672, SWB_0010689]	1.40799e-06
hLNs_3dpi	downregulation	Lipid metabolism	Metabolism	65	1087	336	11083	5.44635e-08	1.97243	[SWB_0019724, SWB_0008078, SWB_0009003, SWB_0000189, SWB_0019484, SWB_0015726, SWB_0018672, SWB_0012017, SWB_0013225, SWB_0012362, SWB_0016762, SWB_0008462, SWB_0008589, SWB_0000673, SWB_0010822, SWB_0019032, SWB_0015636, SWB_0010029, SWB_0018224, SWB_0014424, SWB_0015998, SWB_0019556, SWB_0017169, SWB_0011065, SWB_0020898, SWB_0007082, SWB_0016793, SWB_0017320, SWB_0009540, SWB_0007362, SWB_0007…	3.19779e-06
hLNs_3dpi	downregulation	Endocrine system	Organismal Systems	115	1087	737	11083	1.94505e-07	1.59096	[SWB_0016533, SWB_0006291, SWB_0008470, SWB_0020639, SWB_0002802, SWB_0009444, SWB_0008078, SWB_0007024, SWB_0001794, SWB_0001792, SWB_0007549, SWB_0015209, SWB_0018672, SWB_0012339, SWB_0013651, SWB_0014188, SWB_0008462, SWB_0000117, SWB_0001687, SWB_0000870, SWB_0000233, SWB_0004305, SWB_0013539, SWB_0019873, SWB_0014625, SWB_0010029, SWB_0018734, SWB_0010296, SWB_0015062, SWB_0008771, SWB_0007…	9.99269e-06
hLNs_3dpi	downregulation	Metabolism of xenobiotics by cytochrome P450	Metabolism	16	1087	39	11083	2.8017e-07	4.18295	[SWB_0012086, SWB_0017232, SWB_0013492, SWB_0000478, SWB_0005568, SWB_0008208, SWB_0019540, SWB_0018770, SWB_0018771, SWB_0019542, SWB_0018772, SWB_0019544, SWB_0013488, SWB_0018224, SWB_0019556, SWB_0013489]	1.27944e-05
hLNs_3dpi	downregulation	Chemical carcinogenesis	Human Diseases	17	1087	44	11083	3.34939e-07	3.93935	[SWB_0012086, SWB_0017232, SWB_0013492, SWB_0000478, SWB_0008936, SWB_0005568, SWB_0008208, SWB_0019540, SWB_0018770, SWB_0018771, SWB_0019542, SWB_0018772, SWB_0019544, SWB_0013488, SWB_0018224, SWB_0019556, SWB_0013489]	1.3766e-05
hLNs_3dpi	upregulation	DNA replication proteins	Brite Hierarchies	30	441	112	11083	1.11022e-16	6.73166	[SWB_0015087, SWB_0016792, SWB_0013361, SWB_0006198, SWB_0000586, SWB_0004892, SWB_0004398, SWB_0007645, SWB_0005984, SWB_0001198, SWB_0008858, SWB_0004938, SWB_0011404, SWB_0019444, SWB_0014038, SWB_0017314, SWB_0013496, SWB_0008384, SWB_0006361, SWB_0007394, SWB_0004460, SWB_0005571, SWB_0008684, SWB_0001620, SWB_0020982, SWB_0007878, SWB_0004424, SWB_0019075, SWB_0012941, SWB_0017832]	3.85247e-14
hLNs_3dpi	upregulation	Chromosome and associated proteins	Brite Hierarchies	99	441	1042	11083	2.22045e-16	2.38774	[SWB_0020756, SWB_0000984, SWB_0001798, SWB_0000586, SWB_0001797, SWB_0006457, SWB_0011927, SWB_0017908, SWB_0013426, SWB_0015329, SWB_0011404, SWB_0012695, SWB_0019248, SWB_0019515, SWB_0013496, SWB_0012041, SWB_0009273, SWB_0000912, SWB_0001688, SWB_0000358, SWB_0016081, SWB_0020587, SWB_0006569, SWB_0019075, SWB_0007939, SWB_0015716, SWB_0016767, SWB_0016792, SWB_0004570, SWB_0001614, SWB_0003…	3.85247e-14
hLNs_3dpi	upregulation	Cell cycle	Cellular Processes	26	441	102	11083	1.4877e-14	6.40607	[SWB_0016792, SWB_0000984, SWB_0000586, SWB_0002105, SWB_0003513, SWB_0006378, SWB_0007645, SWB_0001198, SWB_0011404, SWB_0019444, SWB_0015769, SWB_0014513, SWB_0012695, SWB_0014038, SWB_0013496, SWB_0008384, SWB_0007394, SWB_0017493, SWB_0004460, SWB_0002451, SWB_0019172, SWB_0004328, SWB_0012506, SWB_0019075, SWB_0002292, SWB_0012941]	1.72077e-12
hLNs_3dpi	upregulation	Replication and repair	Genetic Information Processing	26	441	153	11083	2.91293e-10	4.27072	[SWB_0009560, SWB_0000586, SWB_0004398, SWB_0008858, SWB_0019141, SWB_0017908, SWB_0011968, SWB_0012534, SWB_0019124, SWB_0011404, SWB_0015008, SWB_0014216, SWB_0011300, SWB_0014038, SWB_0017314, SWB_0011571, SWB_0013496, SWB_0012040, SWB_0007394, SWB_0005571, SWB_0004342, SWB_0001620, SWB_0007878, SWB_0012604, SWB_0012941, SWB_0017832]	2.52697e-08
hLNs_3dpi	upregulation	DNA replication	Genetic Information Processing	11	441	33	11083	3.06374e-08	8.37717	[SWB_0017314, SWB_0007878, SWB_0013496, SWB_0007394, SWB_0012941, SWB_0005571, SWB_0011404, SWB_0000586, SWB_0001620, SWB_0004398, SWB_0014038]	2.12624e-06
hLNs_3dpi	upregulation	DNA repair and recombination proteins	Brite Hierarchies	30	441	289	11083	1.42956e-06	2.60881	[SWB_0018716, SWB_0009560, SWB_0002105, SWB_0006279, SWB_0004398, SWB_0008858, SWB_0004537, SWB_0019141, SWB_0017908, SWB_0003030, SWB_0011968, SWB_0012534, SWB_0019124, SWB_0015008, SWB_0014216, SWB_0011300, SWB_0011571, SWB_0012040, SWB_0001528, SWB_0017493, SWB_0000338, SWB_0005571, SWB_0004342, SWB_0020982, SWB_0007878, SWB_0000253, SWB_0012604, SWB_0009839, SWB_0003063, SWB_0017832]	8.2676e-05
hLNs_3dpi	upregulation	Cell growth and death	Cellular Processes	41	441	468	11083	1.57225e-06	2.20169	[SWB_0017027, SWB_0014790, SWB_0016792, SWB_0001899, SWB_0009301, SWB_0003835, SWB_0000984, SWB_0006475, SWB_0000586, SWB_0002105, SWB_0003513, SWB_0006378, SWB_0007645, SWB_0001198, SWB_0006319, SWB_0010417, SWB_0011404, SWB_0019444, SWB_0015769, SWB_0014513, SWB_0012695, SWB_0014038, SWB_0016885, SWB_0013496, SWB_0008384, SWB_0007394, SWB_0017493, SWB_0016382, SWB_0004460, SWB_0000113, SWB_0006…	7.79388e-05
hLNs_3dpi	upregulation	Oocyte meiosis	Cellular Processes	14	441	87	11083	7.67131e-06	4.04415	[SWB_0008384, SWB_0003835, SWB_0004460, SWB_0000984, SWB_0002105, SWB_0007645, SWB_0001198, SWB_0002451, SWB_0019172, SWB_0012506, SWB_0006319, SWB_0010417, SWB_0002292, SWB_0012695]	0.000332743
hLNs_3dpi	upregulation	Asthma	Human Diseases	7	441	25	11083	3.88012e-05	7.03683	[SWB_0020800, SWB_0009331, SWB_0021032, SWB_0018441, SWB_0021033, SWB_0006521, SWB_0021159]	0.001496
hLNs_3dpi	upregulation	Progesterone-mediated oocyte maturation	Organismal Systems	11	441	75	11083	0.000171509	3.68596	[SWB_0001198, SWB_0002451, SWB_0012506, SWB_0008384, SWB_0006319, SWB_0016792, SWB_0004460, SWB_0012757, SWB_0019444, SWB_0002105, SWB_0012695]	0.00595135
hLNs_42dpi	downregulation	Protein families: signaling and cellular processes	Brite Hierarchies	56	93	3342	11083	1.64782e-09	1.9969	[SWB_0013462, SWB_0020515, SWB_0019209, SWB_0008795, SWB_0009684, SWB_0000223, SWB_0008712, SWB_0004312, SWB_0000420, SWB_0010518, SWB_0006019, SWB_0004636, SWB_0018396, SWB_0019563, SWB_0019762, SWB_0019763, SWB_0019764, SWB_0019447, SWB_0018634, SWB_0009076, SWB_0000439, SWB_0015391, SWB_0006164, SWB_0000437, SWB_0000631, SWB_0003464, SWB_0010426, SWB_0011635, SWB_0014625, SWB_0014306, SWB_0019…	3.13087e-07
hLNs_42dpi	downregulation	Glycosaminoglycan binding proteins	Brite Hierarchies	10	93	175	11083	1.94246e-06	6.80983	[SWB_0016268, SWB_0003464, SWB_0005905, SWB_0009684, SWB_0004285, SWB_0019763, SWB_0014306, SWB_0019753, SWB_0000631, SWB_0009149]	0.000184534
hLNs_42dpi	downregulation	Protein digestion and absorption	Organismal Systems	6	93	97	11083	0.000158774	7.37147	[SWB_0003464, SWB_0019209, SWB_0005097, SWB_0018057, SWB_0014306, SWB_0008712]	0.0100557
hLNs_42dpi	downregulation	Organismal Systems	Organismal Systems	33	93	2184	11083	0.000261272	1.80068	[SWB_0016830, SWB_0020515, SWB_0019209, SWB_0007001, SWB_0016073, SWB_0002226, SWB_0008712, SWB_0009149, SWB_0004312, SWB_0012914, SWB_0011968, SWB_0013723, SWB_0018672, SWB_0018057, SWB_0019762, SWB_0019763, SWB_0018634, SWB_0015058, SWB_0020568, SWB_0016541, SWB_0000439, SWB_0017098, SWB_0015391, SWB_0005097, SWB_0000437, SWB_0008048, SWB_0003464, SWB_0019051, SWB_0006309, SWB_0020160, SWB_0017…	0.0124104
hLNs_42dpi	downregulation	Signaling molecules and interaction	Environmental Information Processing	14	93	569	11083	0.000261863	2.93218	[SWB_0016268, SWB_0019209, SWB_0015391, SWB_0008795, SWB_0006164, SWB_0009684, SWB_0000223, SWB_0020160, SWB_0018396, SWB_0017839, SWB_0013723, SWB_0019762, SWB_0019763, SWB_0014306]	0.00995078
hLNs_42dpi	downregulation	Lectins	Brite Hierarchies	6	93	111	11083	0.000331205	6.44173	[SWB_0006019, SWB_0000439, SWB_0006164, SWB_0000437, SWB_0000413, SWB_0000420]	0.0104882
hLNs_42dpi	downregulation	ECM-receptor interaction	Environmental Information Processing	5	93	84	11083	0.000683637	7.09357	[SWB_0016268, SWB_0019209, SWB_0015391, SWB_0008795, SWB_0014306]	0.0185559
hLNs_42dpi	downregulation	CD molecules	Brite Hierarchies	9	93	329	11083	0.00172642	3.26003	[SWB_0006019, SWB_0013485, SWB_0000439, SWB_0015391, SWB_0006164, SWB_0000437, SWB_0009684, SWB_0009497, SWB_0018634]	0.0410025
hLNs_42dpi	upregulation	Fc epsilon RI signaling pathway	Organismal Systems	5	75	60	11083	5.06734e-05	12.3144	[SWB_0013651, SWB_0020800, SWB_0009331, SWB_0001866, SWB_0001865]	0.00521937
hLNs_42dpi	upregulation	IL-17 signaling pathway	Organismal Systems	5	75	75	11083	0.000148003	9.85156	[SWB_0013651, SWB_0006517, SWB_0005040, SWB_0001866, SWB_0001865]	0.0101629
hLNs_42dpi	upregulation	Cytokine-cytokine receptor interaction	Environmental Information Processing	7	75	192	11083	0.000308124	5.38757	[SWB_0005040, SWB_0001866, SWB_0021288, SWB_0019553, SWB_0001865, SWB_0006312, SWB_0011003]	0.0158684
hLNs_42dpi	upregulation	Hematopoietic cell lineage	Organismal Systems	5	75	90	11083	0.000348355	8.20963	[SWB_0020800, SWB_0009331, SWB_0001865, SWB_0011003, SWB_0009920]	0.0143522
hLNs_42dpi	upregulation	Signaling molecules and interaction	Environmental Information Processing	12	75	569	11083	0.000401345	3.11649	[SWB_0003022, SWB_0008956, SWB_0014073, SWB_0005040, SWB_0012848, SWB_0001866, SWB_0021288, SWB_0019553, SWB_0001865, SWB_0006312, SWB_0011003, SWB_0009920]	0.0137795
hLNs_42dpi	upregulation	Organismal Systems	Organismal Systems	27	75	2184	11083	0.000709164	1.82687	[SWB_0013142, SWB_0014073, SWB_0005040, SWB_0006450, SWB_0004792, SWB_0006312, SWB_0009920, SWB_0002244, SWB_0008956, SWB_0006517, SWB_0003592, SWB_0013466, SWB_0011003, SWB_0013651, SWB_0020800, SWB_0016123, SWB_0009331, SWB_0000757, SWB_0001866, SWB_0000335, SWB_0001865, SWB_0019294, SWB_0012848, SWB_0019553, SWB_0013554, SWB_0015379, SWB_0018887]	0.0208697
hLNs_42dpi	upregulation	Protein families: signaling and cellular processes	Brite Hierarchies	36	75	3342	11083	0.000843965	1.59181	[SWB_0008198, SWB_0014073, SWB_0005040, SWB_0021288, SWB_0006450, SWB_0009687, SWB_0008233, SWB_0004792, SWB_0006312, SWB_0003731, SWB_0007546, SWB_0009920, SWB_0002244, SWB_0008956, SWB_0003592, SWB_0014914, SWB_0010693, SWB_0018412, SWB_0011003, SWB_0014000, SWB_0018747, SWB_0016123, SWB_0008542, SWB_0001866, SWB_0000335, SWB_0001865, SWB_0005233, SWB_0006843, SWB_0012809, SWB_0006527, SWB_0009…	0.0217321
hLNs_42dpi	upregulation	Lectins	Brite Hierarchies	5	75	111	11083	0.00091007	6.65646	[SWB_0018747, SWB_0009687, SWB_0010693, SWB_0018412, SWB_0007546]	0.0208305
hLNs_42dpi	upregulation	CD molecules	Brite Hierarchies	8	75	329	11083	0.00165598	3.59327	[SWB_0003022, SWB_0008198, SWB_0021288, SWB_0019553, SWB_0008233, SWB_0003731, SWB_0011003, SWB_0009920]	0.0284276
hLNs_42dpi	upregulation	Tuberculosis	Human Diseases	5	75	150	11083	0.00342685	4.92578	[SWB_0013651, SWB_0020800, SWB_0009331, SWB_0000757, SWB_0006450]	0.0441207
hLNs_70dpi	downregulation	Protein families: signaling and cellular processes	Brite Hierarchies	40	69	3342	11083	1.41e-06	1.92248	[SWB_0020416, SWB_0012351, SWB_0000867, SWB_0006273, SWB_0000844, SWB_0006098, SWB_0009189, SWB_0005761, SWB_0002247, SWB_0005763, SWB_0009149, SWB_0008138, SWB_0000420, SWB_0010518, SWB_0007726, SWB_0018095, SWB_0006738, SWB_0018396, SWB_0019400, SWB_0010693, SWB_0019447, SWB_0015311, SWB_0020526, SWB_0016268, SWB_0016266, SWB_0005291, SWB_0000439, SWB_0015391, SWB_0006065, SWB_0004285, SWB_0001…	0.000196
hLNs_70dpi	downregulation	ECM-receptor interaction	Environmental Information Processing	6	69	84	11083	1.3e-05	11.4731	[SWB_0016268, SWB_0018095, SWB_0000867, SWB_0015391, SWB_0019784, SWB_0003235]	0.0009
hLNs_70dpi	downregulation	Glycosaminoglycan binding proteins	Brite Hierarchies	7	69	175	11083	0.000103	6.42493	[SWB_0016268, SWB_0006865, SWB_0007726, SWB_0018095, SWB_0000867, SWB_0004285, SWB_0009149]	0.00475815
hLNs_70dpi	downregulation	Signaling molecules and interaction	Environmental Information Processing	12	69	569	11083	0.000179	3.38748	[SWB_0015311, SWB_0016268, SWB_0016266, SWB_0018095, SWB_0006836, SWB_0000867, SWB_0006273, SWB_0001407, SWB_0015391, SWB_0018396, SWB_0019784, SWB_0003235]	0.0062308
hLNs_70dpi	downregulation	Cell adhesion molecules	Brite Hierarchies	5	69	121	11083	0.000919	6.63732	[SWB_0010518, SWB_0006273, SWB_0018396, SWB_0007819, SWB_0002247]	0.0255428
hLNs_70dpi	upregulation	Neutrophil extracellular trap formation	Organismal Systems	10	146	102	11083	8.74933e-07	7.44225	[SWB_0013651, SWB_0020800, SWB_0015651, SWB_0011231, SWB_0011229, SWB_0021476, SWB_0011226, SWB_0011228, SWB_0002006, SWB_0011232]	0.000241482
hLNs_70dpi	upregulation	Staphylococcus aureus infection	Human Diseases	8	146	75	11083	5.99337e-06	8.09717	[SWB_0020800, SWB_0011231, SWB_0011229, SWB_0009940, SWB_0011226, SWB_0011228, SWB_0013466, SWB_0011232]	0.000827085
hLNs_70dpi	upregulation	CD molecules	Brite Hierarchies	15	146	329	11083	2.80142e-05	3.46099	[SWB_0018448, SWB_0015223, SWB_0008198, SWB_0005460, SWB_0021288, SWB_0020561, SWB_0008233, SWB_0009920, SWB_0003022, SWB_0013602, SWB_0019553, SWB_0014985, SWB_0018446, SWB_0011003, SWB_0018447]	0.00257731
hLNs_70dpi	upregulation	Immune system	Organismal Systems	26	146	836	11083	3.13077e-05	2.36087	[SWB_0015223, SWB_0009940, SWB_0006450, SWB_0002006, SWB_0004376, SWB_0009920, SWB_0011229, SWB_0011226, SWB_0011228, SWB_0013466, SWB_0011003, SWB_0018448, SWB_0020802, SWB_0013651, SWB_0020800, SWB_0015651, SWB_0011231, SWB_0021476, SWB_0001866, SWB_0001865, SWB_0012848, SWB_0018441, SWB_0015777, SWB_0011232, SWB_0018446, SWB_0018447]	0.00216023
hLNs_70dpi	upregulation	Fc epsilon RI signaling pathway	Organismal Systems	6	146	60	11083	0.000131441	7.5911	[SWB_0013651, SWB_0020800, SWB_0001866, SWB_0018441, SWB_0001865, SWB_0004376]	0.00725554
hLNs_70dpi	upregulation	Tuberculosis	Human Diseases	9	146	150	11083	0.000160213	4.55466	[SWB_0013651, SWB_0020800, SWB_0011231, SWB_0011229, SWB_0011226, SWB_0006450, SWB_0011228, SWB_0015777, SWB_0011232]	0.00736981
hLNs_70dpi	upregulation	Hematopoietic cell lineage	Organismal Systems	7	146	90	11083	0.000178824	5.90419	[SWB_0018448, SWB_0020800, SWB_0001865, SWB_0018446, SWB_0011003, SWB_0018447, SWB_0009920]	0.00705078
hLNs_70dpi	upregulation	Immune disease	Human Diseases	10	146	192	11083	0.000221802	3.9537	[SWB_0015223, SWB_0020802, SWB_0010295, SWB_0020800, SWB_0008198, SWB_0021476, SWB_0001866, SWB_0018441, SWB_0001865, SWB_0015777]	0.00765218
hLNs_70dpi	upregulation	Protein families: signaling and cellular processes	Brite Hierarchies	64	146	3342	11083	0.000299509	1.45371	[SWB_0008198, SWB_0021288, SWB_0006252, SWB_0006450, SWB_0008233, SWB_0009920, SWB_0002640, SWB_0014914, SWB_0021283, SWB_0011003, SWB_0009196, SWB_0016285, SWB_0021476, SWB_0009877, SWB_0020421, SWB_0002495, SWB_0006527, SWB_0003022, SWB_0019392, SWB_0021593, SWB_0014708, SWB_0012848, SWB_0021074, SWB_0014946, SWB_0016924, SWB_0019553, SWB_0014985, SWB_0010784, SWB_0015223, SWB_0015420, SWB_0000…	0.00826645
hLNs_70dpi	upregulation	Organismal Systems	Organismal Systems	45	146	2184	11083	0.000861241	1.5641	[SWB_0015223, SWB_0005360, SWB_0016074, SWB_0020375, SWB_0009940, SWB_0006450, SWB_0020550, SWB_0020412, SWB_0002006, SWB_0004376, SWB_0009920, SWB_0011229, SWB_0003592, SWB_0018672, SWB_0011743, SWB_0011226, SWB_0011228, SWB_0013466, SWB_0011003, SWB_0018448, SWB_0020802, SWB_0013651, SWB_0020800, SWB_0015651, SWB_0011231, SWB_0021476, SWB_0001866, SWB_0000335, SWB_0001865, SWB_0020589, SWB_0002…	0.0198085
pBLs_3dpi	downregulation	Protein families: signaling and cellular processes	Brite Hierarchies	68	129	3342	11083	6.45193e-08	1.74812	[SWB_0012130, SWB_0006291, SWB_0006493, SWB_0017141, SWB_0001117, SWB_0001114, SWB_0008712, SWB_0002247, SWB_0002720, SWB_0008913, SWB_0004798, SWB_0002165, SWB_0002680, SWB_0002161, SWB_0012656, SWB_0016739, SWB_0019685, SWB_0013669, SWB_0012137, SWB_0019516, SWB_0012086, SWB_0015078, SWB_0015077, SWB_0006321, SWB_0021513, SWB_0007653, SWB_0002213, SWB_0006962, SWB_0004104, SWB_0006329, SWB_0009…	1.34845e-05
pBLs_3dpi	upregulation	Protein families: signaling and cellular processes	Brite Hierarchies	46	84	3342	11083	2.13866e-06	1.81606	[SWB_0012351, SWB_0019746, SWB_0019747, SWB_0021624, SWB_0008152, SWB_0000964, SWB_0000943, SWB_0000885, SWB_0008497, SWB_0004078, SWB_0003314, SWB_0007004, SWB_0013804, SWB_0019242, SWB_0018770, SWB_0018771, SWB_0016879, SWB_0012852, SWB_0014477, SWB_0010574, SWB_0011960, SWB_0012994, SWB_0017435, SWB_0018769, SWB_0019936, SWB_0016463, SWB_0009276, SWB_0001604, SWB_0009312, SWB_0006286, SWB_0000…	0.000464089
pBLs_3dpi	upregulation	Focal adhesion	Cellular Processes	7	84	174	11083	0.00034151	5.30795	[SWB_0006425, SWB_0013957, SWB_0011600, SWB_0003989, SWB_0010326, SWB_0019578, SWB_0009865]	0.0370539
pBLs_3dpi	upregulation	Human Diseases	Human Diseases	33	84	2485	11083	0.000357844	1.75213	[SWB_0019746, SWB_0019626, SWB_0021624, SWB_0010072, SWB_0000885, SWB_0004078, SWB_0007004, SWB_0008996, SWB_0018770, SWB_0015869, SWB_0011600, SWB_0018771, SWB_0012438, SWB_0016879, SWB_0012437, SWB_0010574, SWB_0012994, SWB_0015510, SWB_0020802, SWB_0001604, SWB_0006286, SWB_0000733, SWB_0015051, SWB_0003989, SWB_0021033, SWB_0020066, SWB_0005496, SWB_0006425, SWB_0019391, SWB_0013957, SWB_0010…	0.025884
pBLs_3dpi	upregulation	ECM-receptor interaction	Environmental Information Processing	5	84	84	11083	0.000428274	7.8536	[SWB_0005757, SWB_0013957, SWB_0003989, SWB_0010326, SWB_0019578]	0.0232339
pBLs_3dpi	upregulation	Environmental Information Processing	Environmental Information Processing	26	84	1774	11083	0.000455115	1.93374	[SWB_0015784, SWB_0019746, SWB_0019747, SWB_0021624, SWB_0008152, SWB_0000885, SWB_0008497, SWB_0004078, SWB_0007004, SWB_0006039, SWB_0009865, SWB_0011600, SWB_0010574, SWB_0012994, SWB_0016463, SWB_0001604, SWB_0003989, SWB_0021033, SWB_0020066, SWB_0006425, SWB_0005757, SWB_0013957, SWB_0010326, SWB_0019578, SWB_0012863, SWB_0016006]	0.019752
pBLs_3dpi	upregulation	Cellular community - eukaryotes	Cellular Processes	11	84	460	11083	0.000671127	3.1551	[SWB_0006425, SWB_0013957, SWB_0015869, SWB_0006286, SWB_0011600, SWB_0003989, SWB_0000885, SWB_0010326, SWB_0019578, SWB_0007004, SWB_0009865]	0.0242724
pBLs_3dpi	upregulation	Cytokines and growth factors	Brite Hierarchies	6	84	152	11083	0.00101645	5.20818	[SWB_0019746, SWB_0019747, SWB_0008152, SWB_0008497, SWB_0012863, SWB_0016006]	0.0315099
pBLs_3dpi	upregulation	Signaling molecules and interaction	Environmental Information Processing	12	84	569	11083	0.00114081	2.78258	[SWB_0019746, SWB_0019747, SWB_0005757, SWB_0013957, SWB_0008152, SWB_0003989, SWB_0021033, SWB_0010326, SWB_0004078, SWB_0019578, SWB_0010574, SWB_0012863]	0.0309445
pBLs_3dpi	upregulation	PI3K-Akt signaling pathway	Environmental Information Processing	8	84	277	11083	0.00116011	3.81056	[SWB_0013957, SWB_0008152, SWB_0011600, SWB_0003989, SWB_0020066, SWB_0010326, SWB_0019578, SWB_0016006]	0.0279715
pBLs_3dpi	upregulation	Domain-containing proteins not elsewhere classified	Brite Hierarchies	11	84	493	11083	0.00118377	2.94391	[SWB_0019936, SWB_0016463, SWB_0019242, SWB_0000943, SWB_0003989, SWB_0010880, SWB_0003314, SWB_0019898, SWB_0003841, SWB_0011960, SWB_0012994]	0.0256877
pBLs_42dpi	upregulation	Coronavirus disease - COVID-19	Human Diseases	16	113	180	11083	3.37648e-11	8.71819	[SWB_0019626, SWB_0013662, SWB_0012462, SWB_0001508, SWB_0002009, SWB_0020143, SWB_0017083, SWB_0007116, SWB_0002793, SWB_0003153, SWB_0010922, SWB_0010725, SWB_0004949, SWB_0013443, SWB_0015126, SWB_0019745]	8.50872e-09
pBLs_42dpi	upregulation	IL-17 signaling pathway	Organismal Systems	9	113	75	11083	6.1797e-08	11.7696	[SWB_0019746, SWB_0002793, SWB_0019748, SWB_0019749, SWB_0018178, SWB_0020143, SWB_0017290, SWB_0013443, SWB_0019745]	7.78642e-06
pBLs_42dpi	upregulation	Ribosome	Genetic Information Processing	10	113	108	11083	1.36255e-07	9.08145	[SWB_0019626, SWB_0013662, SWB_0012462, SWB_0003153, SWB_0001508, SWB_0010922, SWB_0010725, SWB_0004949, SWB_0017083, SWB_0015126]	1.14454e-05
pBLs_42dpi	upregulation	Human Diseases	Human Diseases	50	113	2485	11083	1.88009e-07	1.97343	[SWB_0013662, SWB_0018838, SWB_0002009, SWB_0006497, SWB_0000587, SWB_0018196, SWB_0012734, SWB_0012970, SWB_0015126, SWB_0014387, SWB_0019639, SWB_0020143, SWB_0005474, SWB_0017290, SWB_0002774, SWB_0004949, SWB_0012526, SWB_0019751, SWB_0019752, SWB_0011310, SWB_0013412, SWB_0019746, SWB_0019626, SWB_0019748, SWB_0006191, SWB_0019749, SWB_0017083, SWB_0003876, SWB_0003153, SWB_0021062, SWB_0018…	1.18446e-05
pBLs_42dpi	upregulation	Immune system	Organismal Systems	26	113	836	11083	2.07933e-07	3.05032	[SWB_0019746, SWB_0019748, SWB_0019749, SWB_0018838, SWB_0000207, SWB_0002009, SWB_0010830, SWB_0018178, SWB_0013443, SWB_0014599, SWB_0019745, SWB_0015751, SWB_0014387, SWB_0006781, SWB_0020143, SWB_0005474, SWB_0009932, SWB_0017290, SWB_0007116, SWB_0002793, SWB_0005931, SWB_0002792, SWB_0010523, SWB_0012526, SWB_0019578, SWB_0013412]	1.04798e-05
pBLs_42dpi	upregulation	Infectious disease: viral	Human Diseases	28	113	1013	11083	7.22601e-07	2.71099	[SWB_0019626, SWB_0019748, SWB_0013662, SWB_0019749, SWB_0002009, SWB_0017083, SWB_0003153, SWB_0012438, SWB_0018178, SWB_0012437, SWB_0012970, SWB_0013443, SWB_0015126, SWB_0019745, SWB_0012462, SWB_0001508, SWB_0020143, SWB_0009932, SWB_0017290, SWB_0007116, SWB_0002793, SWB_0005931, SWB_0002792, SWB_0010922, SWB_0010725, SWB_0004949, SWB_0019578, SWB_0013412]	3.03492e-05
pBLs_42dpi	upregulation	Peptidases and inhibitors	Brite Hierarchies	20	113	563	11083	8.82391e-07	3.48418	[SWB_0019911, SWB_0016753, SWB_0018757, SWB_0019639, SWB_0017596, SWB_0010070, SWB_0015583, SWB_0008443, SWB_0002009, SWB_0020065, SWB_0009014, SWB_0005233, SWB_0007116, SWB_0006506, SWB_0010830, SWB_0010522, SWB_0010523, SWB_0012438, SWB_0012437, SWB_0012189]	3.17661e-05
pBLs_42dpi	upregulation	Signaling molecules and interaction	Environmental Information Processing	20	113	569	11083	1.04144e-06	3.44744	[SWB_0019746, SWB_0019748, SWB_0006191, SWB_0019749, SWB_0017030, SWB_0006497, SWB_0020143, SWB_0002798, SWB_0009932, SWB_0007116, SWB_0002793, SWB_0005931, SWB_0006868, SWB_0002792, SWB_0017649, SWB_0013312, SWB_0019578, SWB_0013443, SWB_0013412, SWB_0019745]	3.28052e-05
pBLs_42dpi	upregulation	Rheumatoid arthritis	Human Diseases	8	113	79	11083	1.30063e-06	9.93212	[SWB_0019746, SWB_0002793, SWB_0002792, SWB_0019748, SWB_0019749, SWB_0020143, SWB_0013443, SWB_0019745]	3.64177e-05
pBLs_42dpi	upregulation	Ribosome	Brite Hierarchies	10	113	138	11083	1.34808e-06	7.10722	[SWB_0019626, SWB_0013662, SWB_0012462, SWB_0003153, SWB_0001508, SWB_0010922, SWB_0010725, SWB_0004949, SWB_0017083, SWB_0015126]	3.39717e-05
pBLs_70dpi	downregulation	Osteoclast differentiation	Organismal Systems	6	85	104	11083	0.000141786	7.5224	[SWB_0009051, SWB_0021053, SWB_0012602, SWB_0002555, SWB_0011310, SWB_0013443]	0.0354464
pBLs_70dpi	downregulation	Cytokines and growth factors	Brite Hierarchies	7	85	152	11083	0.000160354	6.00472	[SWB_0019746, SWB_0002284, SWB_0008152, SWB_0011650, SWB_0013443, SWB_0012863, SWB_0019778]	0.0200443
pBLs_70dpi	downregulation	Organismal Systems	Organismal Systems	31	85	2184	11083	0.000226433	1.85075	[SWB_0019746, SWB_0007001, SWB_0000304, SWB_0020550, SWB_0000587, SWB_0020553, SWB_0002585, SWB_0011729, SWB_0009967, SWB_0002284, SWB_0003054, SWB_0010557, SWB_0019149, SWB_0013443, SWB_0017723, SWB_0009051, SWB_0009012, SWB_0000317, SWB_0008048, SWB_0002536, SWB_0012081, SWB_0002555, SWB_0005752, SWB_0006720, SWB_0021053, SWB_0006902, SWB_0019330, SWB_0012602, SWB_0011310, SWB_0012863, SWB_0019…	0.0188694
pBLs_70dpi	downregulation	Protein families: signaling and cellular processes	Brite Hierarchies	41	85	3342	11083	0.000334189	1.59962	[SWB_0019746, SWB_0008152, SWB_0000304, SWB_0008213, SWB_0006496, SWB_0001577, SWB_0020553, SWB_0002585, SWB_0011729, SWB_0002284, SWB_0019262, SWB_0018493, SWB_0012656, SWB_0018772, SWB_0012657, SWB_0012673, SWB_0013443, SWB_0020029, SWB_0015373, SWB_0000317, SWB_0015051, SWB_0002536, SWB_0001348, SWB_0008887, SWB_0002555, SWB_0020762, SWB_0005752, SWB_0006865, SWB_0001881, SWB_0013639, SWB_0021…	0.0208868
pBLs_70dpi	downregulation	Glycosaminoglycan binding proteins	Brite Hierarchies	7	85	175	11083	0.000380266	5.21553	[SWB_0006865, SWB_0002284, SWB_0019330, SWB_0000304, SWB_0019752, SWB_0011650, SWB_0013443]	0.0190133
pBLs_70dpi	downregulation	Development and regeneration	Organismal Systems	8	85	236	11083	0.000440452	4.41994	[SWB_0009051, SWB_0009967, SWB_0021053, SWB_0000304, SWB_0012602, SWB_0002555, SWB_0011310, SWB_0013443]	0.0183522
pBLs_70dpi	downregulation	Environmental Information Processing	Environmental Information Processing	26	85	1774	11083	0.000557498	1.91099	[SWB_0019746, SWB_0016753, SWB_0008152, SWB_0000304, SWB_0000587, SWB_0020553, SWB_0011729, SWB_0002284, SWB_0003054, SWB_0018152, SWB_0019149, SWB_0013443, SWB_0017723, SWB_0009051, SWB_0020029, SWB_0008048, SWB_0002536, SWB_0020762, SWB_0005752, SWB_0019330, SWB_0012602, SWB_0019752, SWB_0011650, SWB_0011310, SWB_0012863, SWB_0019778]	0.0199106
pBLs_70dpi	downregulation	Cytokine-cytokine receptor interaction	Environmental Information Processing	7	85	192	11083	0.000662633	4.75374	[SWB_0019746, SWB_0002284, SWB_0008152, SWB_0002536, SWB_0013443, SWB_0012863, SWB_0019778]	0.0184065
pBLs_70dpi	downregulation	Toxoplasmosis	Human Diseases	5	85	100	11083	0.00100251	6.51941	[SWB_0009051, SWB_0002284, SWB_0018152, SWB_0012602, SWB_0013443]	0.0250628
pBLs_70dpi	downregulation	Cancer: specific types	Human Diseases	10	85	413	11083	0.00119265	3.1571	[SWB_0009051, SWB_0018152, SWB_0000304, SWB_0015051, SWB_0018772, SWB_0002536, SWB_0019752, SWB_0011650, SWB_0000587, SWB_0011310]	0.0271056
spleen_42dpi	downregulation	Staphylococcus aureus infection	Human Diseases	5	70	75	11083	0.000106547	10.5552	[SWB_0018390, SWB_0015076, SWB_0013723, SWB_0009940, SWB_0018634]	0.0204571
spleen_70dpi	downregulation	Chaperones and folding catalysts	Brite Hierarchies	5	37	183	11083	0.000329926	8.18417	[SWB_0001581, SWB_0018923, SWB_0008949, SWB_0012172, SWB_0011578]	0.0318379
spleen_70dpi	upregulation	Organismal Systems	Organismal Systems	20	36	2184	11083	1.98856e-06	2.81924	[SWB_0012065, SWB_0015651, SWB_0021624, SWB_0001538, SWB_0020528, SWB_0005360, SWB_0014061, SWB_0007246, SWB_0002720, SWB_0005752, SWB_0021159, SWB_0000431, SWB_0006588, SWB_0008936, SWB_0021593, SWB_0006916, SWB_0013723, SWB_0011259, SWB_0018672, SWB_0013912]	0.000264478
spleen_70dpi	upregulation	Signaling molecules and interaction	Environmental Information Processing	9	36	569	11083	6.28952e-05	4.86951	[SWB_0008936, SWB_0001538, SWB_0006916, SWB_0013723, SWB_0014061, SWB_0011259, SWB_0002720, SWB_0021159, SWB_0019579]	0.00278836
spleen_70dpi	upregulation	G protein-coupled receptors	Brite Hierarchies	6	36	219	11083	6.59499e-05	8.43455	[SWB_0001538, SWB_0006916, SWB_0014061, SWB_0011259, SWB_0002720, SWB_0001344]	0.00219284
spleen_70dpi	upregulation	Neuroactive ligand-receptor interaction	Environmental Information Processing	5	36	188	11083	0.000327536	8.1878	[SWB_0008936, SWB_0001538, SWB_0006916, SWB_0014061, SWB_0002720]	0.00622319
spleen_70dpi	upregulation	Human Diseases	Human Diseases	17	36	2485	11083	0.000876772	2.10609	[SWB_0012065, SWB_0015651, SWB_0020910, SWB_0021624, SWB_0001538, SWB_0005360, SWB_0007246, SWB_0005752, SWB_0021159, SWB_0000431, SWB_0006588, SWB_0008936, SWB_0021593, SWB_0013723, SWB_0011259, SWB_0018672, SWB_0019579]	0.0116611
spleen_70dpi	upregulation	Environmental Information Processing	Environmental Information Processing	13	36	1774	11083	0.00266079	2.25603	[SWB_0021624, SWB_0001538, SWB_0014061, SWB_0002720, SWB_0005752, SWB_0021159, SWB_0008936, SWB_0021593, SWB_0006916, SWB_0013723, SWB_0011259, SWB_0013912, SWB_0019579]	0.0235923
spleen_70dpi	upregulation	Lipid metabolism	Metabolism	5	36	336	11083	0.00432768	4.58127	[SWB_0012065, SWB_0020528, SWB_0018672, SWB_0007246, SWB_0006588]	0.0338577
spleen_70dpi	upregulation	Protein families: signaling and cellular processes	Brite Hierarchies	18	36	3342	11083	0.00971948	1.65814	[SWB_0015651, SWB_0021624, SWB_0009196, SWB_0001538, SWB_0016285, SWB_0018929, SWB_0014061, SWB_0002720, SWB_0005752, SWB_0021159, SWB_0000431, SWB_0001344, SWB_0002441, SWB_0008936, SWB_0021593, SWB_0006916, SWB_0013723, SWB_0011259]	0.0478774
