# Supplementary material for: Transcriptomic landscape of hepatic lymph nodes, peripheral blood lymphocytes and spleen of swamp buffaloes infected with the tropical liver fluke Fasciola gigantica
Source: PLoS Negl Trop Dis. 2022 Mar 23;16(3):e0010286. doi: 10.1371/journal.pntd.0010286 (PMC8942208; doi:10.1371/journal.pntd.0010286)
Supplement: S4 Table — (XLSX) [file pntd.0010286.s006.xlsx]

## Sheet: Sheet1
S4 Table. ROC curve analysis of module genes (AUC value > 0.6).
Transcript name	Gene name	Uniprot name	Chromosomal location	Infected tissue (AUC value)	Expression at 3 dpi	Expression at 42 dpi	Expression at 70 dpi	Function description of gene
SWB_0002006	AZU1	G3N0Q8	chr1: 201781788-201788507	hLNs (0.823)	Upregulated in hLNs		Upregulated in hLNs	Azurocidin 1
SWB_0000354	CD27	A2VE48	chr1: 16006083-16010647	hLNs (0.890)				CD27 molecule
SWB_0001721	FCER2	E1BIQ4	chr1: 175869360-175877483	hLNs (0.850)				Fc fragment of IgE receptor II
SWB_0001994	GZMM	E1BP32	chr1: 201573637-201579075	hLNs (0.658)		Downregulated in hLNs		Granzyme M
SWB_0001935	HK3	A0A3Q1LR63	chr1: 197332936-197365220	hLNs (0.771)	Upregulated in hLNs			Hexokinase 3
SWB_0001992	MADCAM1	Q2V6R8	chr1: 201547249-201551699	hLNs (0.713)	Upregulated in hLNs			Mucosal vascular addressin cell adhesion molecule 1
SWB_0001789	MYDGF	P62248	chr1: 178349750-178362911	hLNs (0.844)				Myeloid derived growth factor
SWB_0002007	PRTN3	G3MXK8	chr1: 201798013-201801295	hLNs (0.851)	Downregulated in hLNs		Upregulated in hLNs	Proteinase 3
SWB_0000567	RAC2	B0JYN9	chr1: 43452760-43468196	hLNs (0.659)				Rac family small GTPase 2
SWB_0000885	WNT10B	F1MK64	chr1: 87000242-87005027	hLNs (0.720)	Upregulated in hLNs and pBLs			Wnt family member 10B
SWB_0001489	FKBP8	F1N2P6	chr1: 166287106-166296970	hLNs (0.670); pBLs (0.612)				FKBP prolyl isomerase 8
SWB_0000032	MLC1	Q08E21	chr1: 605296-625609	hLNs (0.607); pBLs (0.603)				Modulator of VRAC current 1
SWB_0001865	IL4	P30367	chr1: 180575561-180583152	hLNs (0.817); Spleen (0.636)		Upregulated in hLNs	Upregulated in hLNs	Interleukin 4
SWB_0001835	TLE5	Q3SYY6	chr1: 179615070-179622891	hLNs (0.798); pBLs (0.658)				TLE_N domain-containing protein
SWB_0000738	SHMT2	Q3SZ20	chr1: 61689033-61706952	hLNs (0.820); Spleen (0.620)				Serine hydroxymethyltransferase 2
SWB_0001951	GRK6	E1BP29	chr1: 197922322-197950434	pBLs (0.651)				G protein-coupled receptor kinase 6
SWB_0001503	IL12RB1	G3MX29	chr1: 166736942-166754110	pBLs (0.635)				Interleukin 12 receptor subunit beta 1
SWB_0000981	ITGB7	A7YWN9	chr1: 90969262-90996949	pBLs (0.638)				Integrin subunit beta 7
SWB_0001741	PRAM1	E1BLP0	chr1: 176446397-176457127	pBLs (0.706)				PML-RARA regulated adaptor molecule 1
SWB_0001944	PRELID1	Q32KN9	chr1: 197771563-197774569	pBLs (0.646)				PRELI domain containing 1
SWB_0001947	RGS14	E1BIV2	chr1: 197854295-197867384	pBLs (0.710)				Regulator of G protein signaling 14
SWB_0000912	RACGAP1	A0A3Q1N6B9	chr1: 87942442-87958932	Spleen (0.693)	Upregulated in hLNs			Rac GTPase activating protein 1
SWB_0010295	AIRE	E1BIC4	chr2: 188100195-188111080	hLNs (0.723)	Upregulated in hLNs		Upregulated in hLNs	Autoimmune regulator
SWB_0009785	BTLA	F1MFY2	chr2: 100903668-100937957	hLNs (0.648)				B and T lymphocyte associated
SWB_0009549	CDKN2AIP	F1MTI2	chr2: 30659634-30662248	hLNs (0.750)				CDKN2A interacting protein
SWB_0009429	IDO1	A0A3Q1LFW8	chr2: 10455301-10468154	hLNs (0.606)				Indoleamine 2,3-dioxygenase 1
SWB_0009877	MUC13	E1BAQ3	chr2: 113087004-113113953	hLNs (0.824)			Upregulated in hLNs	Mucin 13, cell surface associated
SWB_0010065	IL12A	A0A3Q1MR42	chr2: 151091033-151097100	hLNs (0.652); Spleen (0.697)				Interleukin 12A
SWB_0009839	POLQ	E1BMC0	chr2: 109642965-109716665	hLNs (0.805); Spleen (0.764)	Upregulated in hLNs			DNA polymerase theta
SWB_0013309	ADTRP	G3X7F6	chr3: 7656192-7711819	hLNs (0.687)				Androgen dependent TFPI regulating protein
SWB_0013331	DTNBP1	Q2HJA5	chr3: 10818646-10893819	hLNs (0.623)				Dystrobrevin binding protein 1
SWB_0014335	ITM2C	A2VDN0	chr3: 169292510-169305183	hLNs (0.793)				Integral membrane protein 2C
SWB_0013630	RNF8	Q2HJ46	chr3: 38667975-38706265	hLNs (0.627)				Ring finger protein 8
SWB_0013550	DLK2	A4FV93	chr3: 32930734-32934715	hLNs (0.657); pBLs (0.640)				Delta like non-canonical Notch ligand 2
SWB_0013593	TFEB	F1MX26	chr3: 34409979-34416028	hLNs (0.624); pBLs (0.625)				Transcription factor EB
SWB_0013633	FGD2	F1MM93	chr3: 39006510-39032509	pBLs (0.609)				FYVE, RhoGEF and PH domain containing
SWB_0013603	TREML2	F1MNL2	chr3: 34797288-34804653	pBLs (0.717)	Upregulated in hLNs			Triggering receptor expressed on myeloid cells like 2
SWB_0013396	LOC504548	F1N0Q5	chr3: 23498540-23536957	Spleen (0.665)				Ubiquitin D
SWB_0013442	LTA	Q06600	chr3: 24726533-24727446	Spleen (0.655)				Lymphotoxin alpha
SWB_0013400	MOG	P55803	chr3: 23603429-23618030	Spleen (0.659)	Upregulated in hLNs			Myelin oligodendrocyte glycoprotein
SWB_0014492	RUNX3	A0A3Q1MYL2	chr3: 178470826-178532646	Spleen (0.630)				RUNX family transcription factor 3
SWB_0015755	DDX58	F1MKU1	chr4: 73122580-73177757	hLNs (0.728)		Downregulated in spleen		DExD/H-box helicase 58
SWB_0014869	GPS1	A6QR08	chr4: 12324546-12329343	hLNs (0.719)				G protein pathway suppressor 1
SWB_0015958	MELK	A9Q1J5	chr4: 122274662-122313754	hLNs (0.680)	Upregulated in hLNs			Maternal embryonic leucine zipper kinase
SWB_0015147	TBX21	E1BMW6	chr4: 24121595-24131900	hLNs (0.652)			Upregulated in pBLs	T-box transcription factor 21
SWB_0015267	ADORA2B	Q1LZD0	chr4: 29386449-29407038	hLNs (0.731); pBLs (0.615)	Upregulated in hLNs			Adenosine A2b receptor
SWB_0015550	ATAD5	E1BCE1	chr4: 44494232-44528124	hLNs (0.661); Spleen (0.667)	Upregulated in hLNs			ATPase family AAA domain containing 5
SWB_0016094	CCL19	Q3ZBN3	chr4: 135438416-135439984	hLNs (0.601); Spleen (0.641)				C-C motif chemokine ligand 19
SWB_0015651	MPO	A6QPT4	chr4: 53361779-53371785	hLNs (0.659); Spleen (0.635)			Upregulated in hLNs, pBLs and spleen	Myeloperoxidase
SWB_0014984	RUNDC3A	Q17QK1	chr4: 18712350-18721284	pBLs (0.671)				RUN domain containing 3A
SWB_0016157	BARX1	E1B7H9	chr4: 144657868-144660882	Spleen (0.679)		Upregulated in spleen		BARX homeobox 1
SWB_0015652	LPO	G3MXZ0	chr4: 53374538-53428886	Spleen (0.629)	Upregulated in hLNs			Lactoperoxidase
SWB_0018314	ARL8A	G3X6L5	chr5: 124385210-124391432	hLNs (0.647)				ADP ribosylation factor like GTPase 8A
SWB_0018031	C1QTNF12	F1MYI9	chr5: 94983555-94987304	hLNs (0.820)	Upregulated in hLNs			C1q and TNF related 12
SWB_0017426	CD5	P19238	chr5: 11096368-11116454	hLNs (0.638)				CD5 molecule
SWB_0017916	CTNNBIP1	B0JYK9	chr5: 87407444-87409539	hLNs (0.654)				Catenin beta interacting protein 1
SWB_0017832	EXO1	E1BF15	chr5: 78581645-78641978	hLNs (0.697)	Upregulated in hLNs			Exonuclease 1
SWB_0017272	PELI3	A0A3Q1MK28	chr5: 6481382-6489467	hLNs (0.691)				Pellino E3 ubiquitin protein ligase family member 3
SWB_0018127	QSOX1	A0A3Q1N9Y5	chr5: 105215595-105255630	hLNs (0.798)				Quiescin sulfhydryl oxidase 1
SWB_0017230	TCIRG1	Q1RMS1	chr5: 5423111-5434876	hLNs (0.742)				T cell immune regulator 1, ATPase H+ transporting V0 subunit a3
SWB_0018033	TNFRSF4	A5PJH6	chr5: 95015818-95018394	hLNs (0.733)	Upregulated in hLNs			TNF receptor superfamily member 4
SWB_0017268	ACTN3	Q0III9	chr5: 6401778-6413277	hLNs (0.687); pBLs (0.601)	Upregulated in hLNs			Actinin alpha 3
SWB_0017257	GRK2	P21146	chr5: 5788603-5807097	pBLs (0.644)				G protein-coupled receptor kinase 2
SWB_0017334	MAP4K2	E1B902	chr5: 7942995-7955431	pBLs (0.669)				Mitogen-activated protein kinase 2
SWB_0017081	PIDD1	G5E5N0	chr5: 490603-493572	pBLs (0.632)				p53-induced death domain protein 1
SWB_0017251	PPP1CA	Q3T0E7	chr5: 5701296-5704993	pBLs (0.659)				Protein phosphatase 1 catalytic subunit alpha
SWB_0017901	MASP2	E1BJ49	chr5: 86338403-86352641	Spleen (0.650)				Mannan binding lectin serine peptidase 2
SWB_0018690	CD2	Q148M9	chr6: 24506577-24520556	hLNs (0.652)				CD2 molecule
SWB_0018441	FCER1A	A6QQQ4	chr6: 9599728-9605643	hLNs (0.704)	Upregulated in hLNs		Upregulated in hLNs	Fc fragment of IgE receptor Ia
SWB_0018455	FCRL3	F1MTH5	chr6: 11449284-11482368	hLNs (0.756)				Fc receptor like 3
SWB_0018962	GADD45A	Q3ZBN6	chr6: 75180121-75182790	hLNs (0.805)				Growth arrest and DNA damage inducible alpha
SWB_0018918	IFI44	G3X7Y0	chr6: 63579556-63599392	hLNs (0.645)		Downregulated in spleen		Interferon induced protein 44
SWB_0019135	PRDX1	Q5E947	chr6: 98405484-98419042	hLNs (0.732)				Peroxiredoxin 1
SWB_0019155	RNF220	F1MYL0	chr6: 99198010-99235070	hLNs (0.609)				Ring finger protein 220
SWB_0019108	TAL1	E1BAU0	chr6: 96726442-96733618	hLNs (0.663)				TAL bHLH transcription factor 1, erythroid differentiation factor
SWB_0018700	TSPAN2	A0A3Q1MIJ0	chr6: 26249327-26287799	hLNs (0.633)				Tetraspanin 2
SWB_0019152	KIF2C	A6QPE8	chr6: 99073464-99091452	hLNs (0.711); Spleen (0.743)	Upregulated in hLNs			Kinesin family member 2C
SWB_0018492	SEMA4A	F1MY79	chr6: 13477929-13496798	hLNs (0.692); Spleen (0.667)				Semaphorin 4A
SWB_0018408	ARHGAP30	F1MWY5	chr6: 7636912-7654074	pBLs (0.711)				Rho GTPase activating protein 30
SWB_0019101	TRABD2B	A0A3Q1LM89	chr6: 96169518-96202943	pBLs (0.714)				TraB domain containing 2B
SWB_0018419	PLA2G2A	Q56JZ2	chr6: 8139718-8179461	Spleen (0.606)				Phospholipase A2, group IIA (platelets, synovial fluid
SWB_0019702	HOPX	Q8MJD5	chr7: 71762429-71773991	hLNs (0.683)				HOP homeobox
SWB_0019856	LYAR	Q58DA3	chr7: 104626325-104641812	hLNs (0.702)				Ly1 antibody reactive
SWB_0019747	PPBP	F1MD83	chr7: 88670563-88683033	hLNs (0.749)	Upregulated in pBLs			C-X-C motif chemokine
SWB_0019976	NSD2	F1MMY4	chr7: 116294752-116336409	hLNs (0.805); Spleen (0.671)				Nuclear receptor binding SET domain protein 2
SWB_0019717	STAP1	A0JNF9	chr7: 83163113-83192066	Spleen (0.651)				Signal transducing adaptor family member 1
SWB_0020495	CYREN	E1B979	chr8: 94647609-94650428	hLNs (0.697)				Cell cycle regulator of NHEJ
SWB_0020287	NT5C3A	Q32L46	chr8: 59586966-59601397	hLNs (0.704)				5'-nucleotidase, cytosolic IIIA
SWB_0020386	PSMA2	Q3T0Y5	chr8: 73867694-73877792	hLNs (0.654)				Proteasome 20S subunit alpha 2
SWB_0020567	ZYX	Q08DQ6	chr8: 101926533-101934819	hLNs (0.667)				Zyxin
SWB_0020756	NCAPG2	F1N535	chr8: 114061674-114129636	hLNs (0.743); Spleen (0.821)	Upregulated in hLNs			Non-SMC condensin II complex subunit G2
SWB_0020365	MYO1G	F1MFG9	chr8: 72374819-72390649	pBLs (0.613)				Myosin IG
SWB_0020268	ANLN	F1MBT6	chr8: 56614505-56651225	Spleen (0.631)	Upregulated in hLNs			Anillin actin binding protein
SWB_0002815	CD8B	A7YW30	chr9: 47660276-47680389	hLNs (0.653)				CD8b molecule
SWB_0002805	IGL-κ	F1MH40	chr9: 46849845-46880133	hLNs (0.892)	Upregulated in hLNs, pBLs	Upregulated in hLNs	Upregulated in hLNs	Immunoglobulin kappa light chain-like
SWB_0003265	TSC1	F1MM99	chr9: 102278988-102310309	hLNs (0.698)				TSC complex subunit 1
SWB_0002709	MSH2	Q3MHE4	chr9: 29445480-29527846	Spleen (0.627)				MutS homolog 2
SWB_0002489	ZAP70	E1BMP9	chr9: 3001964-3019991	Spleen (0.645)				Zeta chain of T cell receptor associated protein kinase 70
SWB_0004088	AP3B1	Q32PG1	chr11: 8582574-8619807	hLNs (0.614)				Adaptor related protein complex 3 subunit beta 1
SWB_0004078	F2RL1	Q2HJA4	chr11: 7493374-7501764	hLNs (0.684)	Upregulated in pBLs			F2R like trypsin receptor 1
SWB_0004731	FOS	O77628	chr11: 83130630-83133113	hLNs (0.742)				Fos proto-oncogene, AP-1 transcription factor subunit
SWB_0004168	KIF23	F6RPS1	chr11: 15738397-15758746	hLNs (0.653)	Upregulated in hLNs	Downregulated in pBLs		Kinesin family member 23
SWB_0004246	SLC7A8	F1MYX6	chr11: 20977826-21027654	Spleen (0.605)				Solute carrier family 7-member 8
SWB_0011869	LAMP1	Q05204	chr12: 84256399-84267295	hLNs (0.867)				Lysosomal associated membrane protein 1
SWB_0011585	HMGB1	P10103	chr12: 29920914-29936486	Spleen (0.749)				High mobility group box 1
SWB_0006203	RGS19	A0A3Q1MIQ4	chr13: 52508399-52514285	hLNs (0.713)	Upregulated in hLNs			Regulator of G protein signaling 19
SWB_0006429	DSN1	A6QQ81	chr13: 64563124-64587818	Spleen (0.659)				DSN1 component of MIS12 kinetochore complex
SWB_0007389	SPIDR	A0A3Q1M1Z9	chr14: 18092050-18170134	hLNs (0.616)				Scaffold protein involved in DNA repair
SWB_0007447	TOX	A6QLA9	chr14: 23952374-23979373	hLNs (0.635)				Thymocyte selection associated high mobility group box
SWB_0007175	LPXN	Q58DC1	chr15: 78086035-78128569	Spleen (0.601)				Leupaxin
SWB_0007840	IL21	F1MZV7	chr16: 34958142-34965265	hLNs (0.657)				Interleukin 21
SWB_0008037	ERP29	P81623	chr16: 62034053-62041026	hLNs (0.762); pBLs (0.602)				Endoplasmic reticulum protein 29
SWB_0008196	IGL-λ	A0A3Q1LJT1	chr16: 70602798-70603508	hLNs (0.908); pBLs (0.677)	Upregulated in hLNs, pBLs	Upregulated in hLNs	Upregulated in hLNs	Immunoglobulin lambda light chain-like
SWB_0008442	GZMA	A5PK33	chr17: 23797132-23805897	hLNs (0.615)				Granzyme A
SWB_0008387	CD180	F1MFI2	chr17: 12156348-12170817	Spleen (0.771)				CD180 molecule
SWB_0009333	IGHM	A0A3Q1N3I9	chr18: 68547184-68571651	hLNs (0.760)	Upregulated in hLNs and pBLs	Upregulated in hLNs	Upregulated in hLNs	Immunoglobulin heavy constant mu
SWB_0005147	CMTM3	A5D7T8	chr19: 33904419-33911843	hLNs (0.691)				CKLF like MARVEL transmembrane domain containing 3
SWB_0005536	PGLYRP1	H2CNR1	chr19: 52517932-52519905	hLNs (0.853)	Upregulated in hLNs		Upregulated in hLNs	Peptidoglycan recognition protein 1
SWB_0005406	ZFP36	Q0VCR3	chr19: 48772209-48788169	hLNs (0.646)				ZFP36 ring finger protein
SWB_0005515	ERCC1	Q1LZ75	chr19: 52034614-52055219	hLNs (0.621); pBLs (0.677)				ERCC excision repair 1, endonuclease non-catalytic subunit
SWB_0005478	KCNN4	Q08D94	chr19: 50968686-50981874	hLNs (0.602); pBLs (0.689)				Potassium calcium-activated channel subfamily N member 4
SWB_0005719	PRKCG	F1MU35	chr19: 57710318-57759569	hLNs (0.722)				Protein kinase C gamma
SWB_0005040	CCL17	F1MIF0	chr19: 18003616-18006285	hLNs (0.802); Spleen (0.677)		Upregulated in hLNs		C-C motif chemokine ligand 17
SWB_0005375	MAP4K1	E1BH31	chr19: 48039300-48055773	hLNs (0.616); pBLs (0.643)				Mitogen-activated protein kinase kinase kinase kinase 1
SWB_0005456	ARHGEF1	A0A3Q1LFQ5	chr19: 50310515-50325973	pBLs (0.620)	Upregulated in hLNs			Rho guanine nucleotide exchange factor 1
SWB_0005426	SHKBP1	A3KMV1	chr19: 49553952-49565913	pBLs (0.654)				SH3KBP1 binding protein 1
SWB_0010718	SMAD7	A0A3Q1M0Z8	chr20: 47611719-47638873	Spleen (0.638)				SMAD family member 7
SWB_0011229	CATHL3	P19661	chr21: 51552472-51554984	hLNs (0.812)			Upregulated in hLNs	Cathelicidin 3
SWB_0011228	CATHL4	P33046	chr21: 51539155-51547290	hLNs (0.812)			Upregulated in hLNs	Cathelicidin 4
SWB_0011231	CATHL6	B9UKM7	chr21: 51597083-51598920	hLNs (0.867)			Upregulated in hLNs	Cathelicidin 6
SWB_0011226	CATHL7	P56425	chr21: 51527632-51529498	hLNs (0.861)	Upregulated in spleen		Upregulated in hLNs	Cathelicidin-7
SWB_0011242	NGP	A5PJH7	chr21: 52238247-52241724	hLNs (0.756)			Upregulated in hLNs	Neutrophilic granule protein-like
SWB_0012355	ADAM8	F1MIY8	chr22: 50737453-50749378	hLNs (0.889)	Upregulated in hLNs			ADAM metallopeptidase domain 8
SWB_0011967	BLNK	Q2KJG7	chr22: 16960840-17019566	hLNs (0.637)				B cell linker
SWB_0012040	POLL	A0A3Q1M4A8	chr22: 21816083-21824020	hLNs (0.629)	Upregulated in hLNs			DNA polymerase lambda
SWB_0011940	KIF11	E1BF29	chr22: 13654676-13685427	hLNs (0.611); Spleen (0.653)	Upregulated in hLNs			Kinesin family member 11
SWB_0011958	HELLS	E1BCV0	chr22: 15482477-15508099	Spleen (0.610)	Upregulated in hLNs			Helicase, lymphoid specific
SWB_0012742	PPP4C	A6H772	chr23: 26163795-26171251	hLNs (0.614); pBLs (0.656)				Protein phosphatase 4 catalytic subunit
SWB_0012808	AHSP	Q865F8	chr23: 27427650-27433695	hLNs (0.720); Spleen (0.747)			Upregulated in hLNs	Alpha hemoglobin stabilizing protein
SWB_0016469	CD40LG	P51749	chrX: 19918287-19930042	hLNs (0.628)				CD40 ligand
SWB_0016721	KIF4A	F1MCP5	chrX: 76790666-76802590	hLNs (0.617); Spleen (0.711)	Upregulated in hLNs			Kinesin family member 4A
SWB_0016554	IRAK1	D3WYX4	chrX: 35688423-35695845	pBLs (0.625)				Interleukin 1 receptor associated kinase 1
SWB_0021009	GRINA	Q32L53	others	hLNs (0.661)				Glutamate ionotropic receptor NMDA type subunit associated protein 1
SWB_0021306	PRG3	A4IFV9	others	hLNs (0.754)			Upregulated in spleen	Proteoglycan 3-like
SWB_0021093	TMEM91	A0A3Q1MZV5	others	hLNs (0.662)				Transmembrane protein 91
SWB_0020907	CR2	E3UM64	others	hLNs (0.757); Spleen (0.628)		Downregulated in pBLs		Complement C3d receptor 2
